# Supplementary material for: HTL/KAI2 signaling substitutes for light to control plant germination
Source: PLoS Genet. 2024 Oct 21;20(10):e1011447. doi: 10.1371/journal.pgen.1011447 (PMC11527322; doi:10.1371/journal.pgen.1011447)
Supplement: S1 Table — (XLSX) [file pgen.1011447.s007.xlsx]

## Sheet: Sheet1
S1 Table. Supplemental Table of Statistical Values
Fig. S1A
Sample distribution including sample size (n), mean, minima, median, maxima, 1st quartile, and 3rd quartile for Fig. S1A
Treatment	Dry		Ethanol		Bleach
Genotype	Col-0	AtKAI2OX	Col-0	AtKAI2OX	Col-0	AtKAI2OX
Sample Size	3	3	3	3	3	3
Min.	0	0	0	0	55.798	77.35
1st Qu.	0.3435	0	0	0	56.734	78.1865
Median	0.687	0	0	0	57.67	79.023
Mean	0.675667	0	0	0	57.4827	79.4067
3rd Qu.	1.0135	0	0	0	58.325	80.435
Max.	1.34	0	0	0	58.98	81.847
Fig. S1B
Mean and P-values of unpaired T-test for the germination of each genotype with or without benomyl for Figure S1B
Genotype	Col-0		htl-3		smax1-2; smxl2-1
Treatment	Benomyl	No Benomyl	Benomyl	No Benomyl	Benomyl	No Benomyl
Mean	0	4.13734	0	0	89.6313	94.7131
SD	0	2.29922	0	0	5.98241	4.53764
p-value	0.0893597		N/A		0.310506
Fig. S1C
Sample distribution including sample size (n), mean, minima, median, maxima, 1st quartile, and 3rd quartile for Fig. S1C
Genotype	Col-0
Condition	0 minutes	10 minutes	20 minutes	30 minutes	40 minutes	50 minutes	60 minutes	70 minutes	120 minutes	180 minutes
Sample Size	3	3	3	3	3	3	3	3	3	3
Min.	0	0	0.000	0.800	2.247	1.282	0.000	6.173	12.28	41.56
1st Qu.	0	0	0.000	2.839	2.552	2.070	2.679	7.574	13.90	41.87
Median	0	0	0.000	4.878	2.857	2.857	5.357	8.974	15.52	42.19
Mean	0	0	2.283	4.923	2.967	2.967	5.840	8.431	15.68	42.73
3rd Qu.	0	0	3.425	6.984	3.327	3.810	8.760	9.560	17.37	43.32
Max.	0	0	6.849	9.091	3.797	4.762	12.162	10.145	19.23	44.44
Genotype	htl-3
Condition	0 minutes	10 minutes	20 minutes	30 minutes	40 minutes	50 minutes	60 minutes	70 minutes	120 minutes	180 minutes
Sample Size	3	3	3	3	3	3	3	3	3	3
Min.	0	0	0	0	0.0000	0.000	0.000	1.639	2.632	4.878
1st Qu.	0	0	0	0	0.0000	1.282	0.000	2.269	2.808	7.369
Median	0	0	0	0	0.0000	2.564	0.000	2.899	2.985	9.859
Mean	0	0	0	0	0.5952	4.141	1.709	2.612	4.539	10.041
3rd Qu.	0	0	0	0	0.8929	6.212	2.564	3.098	5.493	12.622
Max.	0	0	0	0	1.7857	9.859	5.128	3.297	8.000	15.385
Fig. S2B
Mean and P-values of one-way ANOVA with Tukey HSD for germination rate of smax1-2 and smax1-2; smxl2-1 compared to Col-0 for Figure S2B
Genotype	Col-0	smax1-2	smax1-2; smxl2-1
Mean	0.358423	61.9476	89.1226
SD	0.620807	4.22245	8.5724
p-value	N/A	2.38281e-05	2.65625e-06
Fig. S3A
Mean and P-values of one-way ANOVA with Tukey HSD for PAC germination rate of smax1-2 and smax1-2; eYFP-SMAX1 compared to Col-0 for Figure S3A
Genotype	Col-0	smax1-2	smax1-2; eYFP-SMAX1
Mean	1.28205	95.7765	4.89316
SD	2.22058	3.81157	3.05436
p-value	N/A	1.01395e-07	0.386287
Fig. S3B
Mean and P-values of one-way ANOVA with Tukey HSD for unwilted cotyledons on hygromycin of smax1-2 and smax1-2; eYFP-SMAX1 compared to Col-0 for Figure S3B
Genotype	Col-0	smax1-2	smax1-2; eYFP-SMAX1
Mean	3.83333	5.45	86.3333
SD	4.50814	2.25887	8.00021
p-value	N/A	0.930885	3.87599e-06
Fig. S3C
Sample distribution including sample size (n), mean, minima, median, maxima, 1st quartile, 3rd quartile, and P-value comparisons to Col-0 for Fig. S3C
Genotype	Col-0	smax1-2	smax1-2; eYFP-SMAX1
Sample Size	10	11	10
Min.	5.93646	3.38458	5.53388
1st Qu.	5.95016	4.018	5.6123
Median	6.12131	4.83727	5.81294
Mean	6.07032	4.63123	5.9126
3rd Qu.	6.31084	5.3731	6.14031
Max.	6.72592	5.68539	6.54046
p-value	N/A	8.92e-05	0.856742
Fig. S4
Mean and P-values of unpaired T-test for seedling emergence on ABA or PAC for Figure S4
Genotype	smax1-2; smxl2-1
Treatment	Mock	3µM ABA	Mock	20µM PAC
Sample Size	3	3	3	3
Mean	90.5858	0	97.2667	0
SD	3.88162	0	1.65025	0
p-value	N/A	2.23846e-06	N/A	5.52048e-08
Fig. 1B
Sample distribution including sample size (n), mean, minima, median, maxima, 1st quartile, and 3rd quartile for Fig. 1B
Genotype	Col-0
Concentration KAR2 (µM)	0	0.001	0.005	0.01	0.05	0.1	0.5	1	5	10
Sample Size	3	3	3	3	3	3	3	3	3	3
Min.	0	0	0	0	0	0	0	0	0	0
1st Qu.	0	1.220	0	0	0	0	0	0	0	0
Median	0	2.439	0	0	0	0	0	0	0	0
Mean	0	1.668	0	0	0.8439	0.9259	0	0	0.6667	0
3rd Qu.	0	2.502	0	0	1.2658	1.3889	0	0	1	0
Max.	0	2.564	0	0	2.5316	2.7778	0	0	2	0
Genotype	htl-3
Concentration KAR2 (µM)	0	0.001	0.005	0.01	0.05	0.1	0.5	1	5	10
Sample Size	3	3	3	3	3	3	3	3	3	3
Min.	0	0	0	0	0	0	0	0	0	0
1st Qu.	0	0	0	0	0	0	0	0	0	0
Median	0	0	0	0	0	0	0	0	0	0
Mean	0	0	0	0	0	0	0	0	0	0
3rd Qu.	0	0	0	0	0	0	0	0	0	0
Max.	0	0	0	0	0	0	0	0	0	0
Genotype	AtHTL Replicate 1
Concentration KAR2 (µM)	0	0.001	0.005	0.01	0.05	0.1	0.5	1	5	10
Sample Size	3	3	3	3	3	3	3	3	3	3
Min.	0.000	5.714	25.00	57.58	67.27	57.14	58.82	61.29	65.62	61.54
1st Qu.	1.613	8.413	28.12	59.28	67.64	63.99	62.20	63.98	68.66	64.64
Median	3.226	11.111	31.25	60.98	68.00	70.83	65.57	66.67	71.70	67.74
Mean	2.830	11.749	34.47	62.43	68.90	66.57	63.44	68.09	69.77	67.17
3rd Qu.	4.244	14.766	39.21	64.86	69.71	71.29	65.74	71.49	71.85	69.98
Max.	5.263	18.421	47.17	68.75	71.43	71.74	65.91	76.32	72.00	72.22
Genotype	AtHTL Replicate 2
Concentration KAR2 (µM)	0	0.001	0.005	0.01	0.05	0.1	0.5	1	5	10
Sample Size	3	3	3	3	3	3	3	3	3	3
Min.	3.125	17.86	41.67	62.96	65.38	73.08	73.81	76.92	62.50	64.71
1st Qu.	3.381	18.93	44.36	67.20	70.19	76.54	73.86	77.94	72.32	71.75
Median	3.636	20.00	47.06	71.43	75.00	80.00	73.91	78.95	82.14	78.79
Mean	3.643	19.71	49.33	70.38	75.00	78.41	75.68	79.54	76.11	74.22
3rd Qu.	3.902	20.64	53.16	74.09	79.81	81.07	76.61	80.85	82.91	78.98
Max.	4.167	21.28	59.26	76.74	84.62	82.14	79.31	82.76	83.67	79.17
Fig. 1C
Mean and P-values of one-way ANOVA with Tukey HSD for germination of smax1-2 and smax1-2; smxl2-1 compared to Col-0 for Figure 1C
Genotype	Col-0	smax1-2	smax1-2; smxl2-1
Sample Size	3	3	3
Mean	7.44183	72.8848	90.5858
SD	2.49122	14.1472	3.88162
p-value	N/A	0.000211385	5.3886e-05
Fig. 1D
Box-plot elements including sample size (n), mean, minima, median, maxima, 1st quartile, 3rd quartile, and p-value comparisons are listed for Figure 1D.
					DLK2 Expression
Genotype	Col-0	KAI2OX	htl-3	smax1-2	smax1-2; smxl2-1	Col-0	KAI2OX	htl-3	smax1-2	smax1-2; smxl2-1
Condition	Mock	Mock	Mock	Mock	Mock	0.5 µM KAR2	0.5 µM KAR2	0.5 µM KAR2	0.5 µM KAR2	0.5 µM KAR2
Sample Size	9	9	9	9	9	9	9	9	9	9
Min.	0.815985	0.391365	0.0119351	1.21099	8.33871	0.607432	6.53656	0.0160976	1.86686	6.10996
1st Qu.	0.904524	0.497577	0.018912	1.5123	9.0221	0.767681	7.61232	0.0199134	1.97417	9.20198
Median	1.02631	0.59579	0.0256818	1.75044	9.51411	0.828789	7.94608	0.0295333	2.43266	11.8013
Mean	1	0.643461	0.0239446	1.63785	10.2184	0.886787	7.79418	0.0323309	2.34121	11.834
3rd Qu.	1.10036	0.790031	0.0271372	1.79318	10.2714	1.02227	8.29753	0.0326349	2.56386	15.2634
Max.	1.20129	1.01349	0.0372591	1.92917	15.6469	1.19504	8.7527	0.0856321	3.02377	19.0747
KUF1 Expression
Genotype	Col-0	KAI2OX	htl-3	smax1-2	smax1-2; smxl2-1	Col-0	KAI2OX	htl-3	smax1-2	smax1-2; smxl2-1
Condition	Mock	Mock	Mock	Mock	Mock	0.5 µM KAR2	0.5 µM KAR2	0.5 µM KAR2	0.5 µM KAR2	0.5 µM KAR2
Sample Size	9	9	9	9	9	9	9	9	9	9
Min.	0.603037	0.166312	0.136827	5.81927	12.5099	0.80205	7.30719	0.0875864	6.92048	12.0661
1st Qu.	0.762407	0.355475	0.164262	6.65125	12.6654	1.11802	8.79592	0.138741	7.36714	14.7271
Median	1.05572	0.414879	0.205827	7.1956	16.9302	1.19387	10.223	0.170638	7.6172	19.932
Mean	1	0.487693	0.207465	7.24031	18.0227	1.26195	9.85393	0.211516	8.47516	19.7665
3rd Qu.	1.11065	0.600307	0.249474	7.955	19.289	1.46761	10.6021	0.214508	9.43115	23.1871
Max.	1.39357	0.908539	0.279303	8.9173	33.0018	1.71967	12.6565	0.420386	11.5293	29.2118
BBX20 Expression
Genotype	Col-0	KAI2OX	htl-3	smax1-2	smax1-2; smxl2-1	Col-0	KAI2OX	htl-3	smax1-2	smax1-2; smxl2-1
Condition	Mock	Mock	Mock	Mock	Mock	0.5 µM KAR2	0.5 µM KAR2	0.5 µM KAR2	0.5 µM KAR2	0.5 µM KAR2
Sample Size	9	9	9	9	9	9	9	9	9	9
Min.	0.72859	0.439655	0.0345768	1.10336	1.30011	0.57209	1.8919	0.0465078	1.05384	1.81885
1st Qu.	0.858349	0.473511	0.0620513	1.19113	1.77873	0.732355	2.06463	0.052503	1.25767	2.47879
Median	1.0711	0.480639	0.0751469	1.31909	2.34195	0.801655	2.28419	0.064826	1.7288	3.28501
Mean	1	0.577425	0.0698668	1.36758	2.41901	0.800385	2.43427	0.066378	1.60704	2.92042
3rd Qu.	1.14645	0.655809	0.0763535	1.48208	2.74981	0.917124	2.80745	0.073301	1.84289	3.43253
Max.	1.21562	0.867809	0.0879436	1.80774	3.7798	0.971511	3.56859	0.110048	1.93793	3.64774
Fig. 4C
Mean and P-values of upaired T-test for seedling emergence on ABA or PAC for Figure 4C and 4D
Genotype	smax1-2; smxl2-1
Treatment	Mock	3µM ABA	Mock	20µM PAC
Sample Size	3	3	3	3
Mean	90.5858	45.0264	97.2667	0
SD	3.88162	2.83235	1.65025	0
p-value	0.000146299		5.52048e-08
