# Supplementary material for: HTL/KAI2 signaling substitutes for light to control plant germination
Source: PLoS Genet. 2024 Oct 21;20(10):e1011447. doi: 10.1371/journal.pgen.1011447 (PMC11527322; doi:10.1371/journal.pgen.1011447)
Supplement: S2 Table — (XLSX) [file pgen.1011447.s008.xlsx]

## Sheet: Sheet1
S2 Table. Supplemental Table of Gene Expression Data in Figs 3A, 3B, and 4B
This dataset contains the common genes in KAI2OX+KAR2:KAI2OX comparisons, whose q-value < 0.05
LIGHT		KAI2OX		GA		KAI2OX		ABA		KAI2OX
TAIR	GENE NAME	log2 expression (24 hr)		TAIR	GENE NAME	log2 expression (24 hr)		TAIR	GENE NAME	log2 expression (24 hr)
AT1G19150	LHCA8	4.04092		AT5G25900	GA3	-0.535183		AT5G67030	ABA1	-1.95869
AT3G47470	CAB4	1.30798		AT5G51810	GA20ox2	0.108034		AT3G24220	NCED6	-2.10362
AT3G61470	LHCA2	3.37563		AT5G07200	GA20ox3	-1.09872		AT1G78390	NCED9	-1.30169
AT1G34000	OHP2	0.94687		AT1G15550	GA3ox1	5.12958		AT5G45340	CYP707A3	2.81703
AT1G29930	CAB1	2.10114		AT1G80340	GA3ox2	8.41717		AT1G79270	ECT8	-1.77826
AT1G29910	CAB3	3.15197		AT1G30040	GA2ox2	0.626806		AT2G22430	ATHB-6	0.855012
AT3G27690	LHCB2	7.29587		AT4G09600	GASA3	-2.90325		AT3G61890	ATHB-12	5.84153
AT5G54270	LHCB3	5.27527		AT5G15230	GASA4	4.11592		AT1G29330	ERD2A	-1.72789
AT3G08940	LHCB4	-2.0611		AT1G74670	GASA6	5.71231		AT1G76180	ERD14	1.59754
AT4G10340	LHCB5	3.58857		AT5G14920	GASA14	2.41199		AT5G05410	DREB2A	-1.03954
AT1G76570	LHCB7	-2.02518		AT2G06850	XTH4	4.23234		AT3G11020	DREB2B	-2.30475
AT1G32470	GDCH1	5.87135		AT5G13870	XTH5	3.6608		AT2G40340	DREB2C	-1.54523
AT1G70580	AOAT2	-1.84753		AT4G03210	XTH9	4.09707		AT1G75490	DREB2D	-2.41798
AT1G79870	HPPR2	0.714376		AT3G44990	XTH31	4.92533		AT5G18450	DREB2G	-2.57588
AT2G13360	AGT	-2.78351		AT1G10550	XTH33	5.80533		AT5G11590	DREB3	4.93911
AT2G26080	GLDP2	1.30105		AT2G20750	EXPB1	3.71752		AT1G29390	COR413IM2	1.82099
AT2G35370	GDCH	4.23022		AT5G05290	EXPA2	4.5208		AT2G15970	COR413PM1	-1.21085
AT3G14130	HAOX1	-1.80588		AT2G37640	EXPA3	4.78736		AT3G50830	COR413PM2	-0.42932
AT3G14150	HAOX2	-1.26733		AT2G40610	EXPA8	4.83476		AT5G42900	COR27	-2.50815
AT3G14415	GOX2	3.23239		AT5G02260	EXPA9	5.05325		AT1G20440	COR47	4.60564
AT3G14420	GOX1	1.44542		AT3G03220	EXPA13	0.520424		AT3G51810	EM1	-2.64782
AT4G33010	GLDP1	1.23106		AT2G03090	EXPA15	4.75709		AT2G40170	EM6	-3.54407
AT2G01590	GLYK	3.98663		AT4G38210	EXPA20	2.43863		AT1G70800	CAR6	-3.12306
AT1G12900	GAPA-2	5.51221		AT4G12390	PME1	1.64478		AT1G70810	CAR7	-2.33269
AT1G14030	LSMT-L	1.51796		AT3G14310	PME3	5.09968		AT1G70790	CAR9	-2.07497
AT1G32060	PRK	4.31331		AT4G25260	PMEI7	4.36503		AT2G36270	ABI5	-1.17404
AT1G55490	CPN60B	0.525493		AT4G02330	PME41	3.63897		AT1G49720	ABF1	-1.98051
AT1G56190	PGK2	-0.37516		AT4G33220	PME44	3.97802		AT4G34000	ABF3	3.34
AT1G67090	RBCS1A	2.74709						AT3G19290	ABF4	-1.8112
AT1G73110	AT1G73110	3.17058
AT2G39730	RCA	1.87406
AT2G45290	TKL2	-2.27142
AT3G04790	EMB3119	1.31597
AT3G26650	GAPA	3.08133
AT3G54050	HCEF-1	-1.52589
AT3G55800	SBPASE	2.75394
AT3G60750	TKL1	2.98678
AT4G20130	PTAC14	0.950149
AT4G38970	FBA2	3.88556
AT5G38410	RBCS3B	5.44041
AT5G38420	RBCS2B	4.56724
AT5G38430	RBCS1B	10.0457
AT5G61410	RPE	-1.03688
AT2G31040	CGL160	-0.809056
AT4G00895	AT4G00895	1.46153
AT4G04640	ATPC1	4.73403
AT4G09650	ATPD	3.81256
AT5G66190	FNR1	1.90085
AT1G80380	PETE1	-0.860335
AT3G16250	NDF4	4.9252
AT1G10960	AT4G32590	9.38322
AT1G15140	FD1	0.866815
AT1G20340	FNRL	3.45723
AT1G60950	PETE2	1.88327
AT1G64770	FD2	4.57692
AT1G68830	NDF2	-1.34006
AT2G26500	STN7	2.5856
AT4G22260	IM	-0.791634
AT4G22890	PGRL1A	-0.771452
AT4G32590	PGR5	1.35487
AT1G08380	PSAO	6.1155
AT1G31330	PSAF	3.32557
AT1G52230	PSAH-2	4.21903
AT2G46820	PTAC8	2.17557
AT4G02770	PSAD-1	3.51521
AT4G12800	PSAL	3.03441
AT4G28750	PSAE-1	2.84789
AT5G64040	PSAN	8.22039
AT2G28605	PsbP-Like	2.85195
AT2G30570	PSBW	1.38474
AT2G39470	PPL2	5.62752
AT3G50820	OEC33	1.98055
AT3G55330	PPL1	1.4304
AT3G56650	PPD6	1.65057
AT5G02120	PDE335	1.22646
AT5G11450	PPD5	0.37123
AT5G66570	OEE1	3.16461
ATCG00550	PSBJ	-0.984642
AT4G15510	PPD1	1.28569
AT4G21280	PSBQ	4.41977
AT3G21055	PDBTN	4.13731
AT1G74880	NDH-O	1.14976
AT2G01590	CRR3	3.98663
ATCG00440	NDHC	-0.775148
AT5G58260	NdhN	6.12935
AT4G37920	CDB1	0.809988
AT1G09570	PHYA	-0.374541
AT2G18790	PHYB	-0.755955
AT4G16250	PHYD	-1.18738
AT4G18130	PHYE	-0.732444
AT4G08920	CRY1	-0.426933
AT2G34640	PTAC12	0.522221
AT4G28590	MRL7	1.09834
AT5G11260	HY5	3.20815
AT2G25930	ELF3	-0.775636
AT4G15090	FAR1	-0.633738
AT1G02340	HFR1	7.78175
AT2G24790	BBOX4	3.28721
AT4G39070	BBOX20	1.81865
AT1G75540	BBOX21	-0.734479
AT1G78600	BBOX22	-1.57516
AT1G52520	FRS6	-1.38873
AT1G80010	FRS8	-0.563678
AT2G27110	FRS3	-0.679449
AT4G19990	FRS1	-0.936704
AT5G18960	FRS12	-0.294186
AT5G39760	ZHD10	3.05501
AT5G67060	HEC1	4.20135
AT3G50330	HEC2	4.86848
AT5G09750	HEC3	2.79713
AT2G42870	PAR1	1.7414
AT3G58850	PAR2	4.04747
AT5G15160	PRE2	4.28689
AT1G26945	PRE6	3.88555
AT1G74500	PRE3	2.22943
AT2G39810	HOS1	-0.742602
AT2G46260	LRB	-1.23619
AT2G40360	BOP1	0.898738
AT2G25490	EBF1	-0.538802
AT5G25350	EBF2	-0.493616
AT2G20180	PIF1	-1.05632
AT1G09530	PIF3	0.436757
AT2G43010	PIF4	-1.4752
AT3G59060	PIF5	3.55938
AT3G28910	MYB30	0.821254
AT1G06040	BBX24	0.922858
AT1G73730	EIL3	-0.818758
AT5G10120	EIL4	0.431461
AT3G20770	EIN3	-0.931805
