# Supplementary material for: HTL/KAI2 signaling substitutes for light to control plant germination
Source: PLoS Genet. 2024 Oct 21;20(10):e1011447. doi: 10.1371/journal.pgen.1011447 (PMC11527322; doi:10.1371/journal.pgen.1011447)
Supplement: S3 Table — (XLSX) [file pgen.1011447.s009.xlsx]

## Sheet: Figure 3C
S3 Table. Supplemental Table of pif1 and KAI20X + KAR2 Gene Expression Data in Fig 3C
This dataset contains the common genes in pif1 [18] and KAI2OX+KAR2:KAI2OX comparisons
	pif1	KAI2OX
TAIR	log2 expression (24hr)
AT5G45670	13.15	4.57895
AT5G64570	10.19	4.80958
AT2G15090	9.21	4.23497
AT2G06850	8.95	4.23234
AT5G01040	6.64	4.95256
AT4G16230	5.85	5.40729
AT4G39510	8.2	5.18432
AT1G76160	6.95	4.52306
AT5G01050	6.64	3.16037
AT5G43760	7.69	3.30707
AT5G45650	15.54	6.43515
AT1G80340	14.51	8.41717
AT3G15720	10.55	5.15074
AT5G59130	10.97	5.31498
AT3G16150	9	4.61125
AT5G57220	7.19	3.83777
AT1G62570	6.98	4.77204
AT1G15550	7.12	5.12958
AT5G47900	3.98	7.94633
AT5G24150	3.99	10.2174
AT1G10960	2.5	9.38322
AT1G43780	6.4	5.74793
AT4G39940	5.67	5.49725
AT4G03210	7.41	4.09707
AT5G20250	5.19	5.12937
AT5G13400	5.69	4.69509
AT4G36880	5.28	4.66133
AT1G13080	4.8	4.06661
AT2G33330	7.03	5.77031
AT3G17790	6.83	5.1144
AT5G67080	6.74	5.31408
AT2G45180	6.34	4.86919
AT2G32560	6.41	4.46535
AT4G26790	6.68	3.82448
AT4G33220	6.21	3.97802
AT3G61820	5.8	3.64404
AT3G12610	4.37	3.28464
AT3G28180	4.18	3.22372
AT1G08500	4.76	3.19764
AT3G03270	3.84	3.13842
AT5G37770	3.96	2.5489
AT5G22500	5.14	2.15298
AT5G56350	4.56	1.97138
AT3G63200	4.38	1.6558
AT2G47000	6.5	1.64592
AT5G18270	5.39	1.90976
AT3G43800	3.21	6.36992
AT5G57030	1.59	5.56474
AT4G16410	2.11	5.62187
AT3G48140	3.26	4.70219
AT1G01620	2.55	4.57926
AT2G40330	2.68	4.13045
AT1G67740	2.22	4.79548
AT1G01610	3.81	3.98926
AT4G30190	3.51	3.69759
AT4G19120	3.19	4.26746
AT3G13750	3.44	3.9715
AT1G28680	3.29	4.21424
AT3G51410	5.38	4.87373
AT1G28670	5.36	4.68689
AT1G28660	5.36	4.65029
AT3G48700	4.56	5.89171
AT4G39330	4.72	5.31342
AT1G49430	4.61	4.81328
AT1G55200	4.25	5.25193
AT1G26770	3.84	5.17132
AT5G49630	3.59	4.97937
AT1G69530	3.01	5.26993
AT2G03090	2.89	4.75709
AT3G02110	4.02	4.33118
AT1G66150	4.62	4.05221
AT1G70410	4.16	4.22834
AT4G21490	4.5	4.67137
AT3G50340	4.09	4.38946
AT1G06080	5.68	5.20148
AT1G71870	5.49	5.01959
AT5G48850	4.99	4.51919
AT2G39890	4.21	4.41629
AT3G52470	4.32	3.08781
AT5G67280	4.13	2.96502
AT1G70080	4	2.46708
AT1G71100	3.73	2.9608
AT5G51550	3.48	3.32434
AT4G37580	4.88	3.53058
AT2G29670	4.94	3.02308
AT4G30530	4.29	2.57045
AT1G30690	4.5	2.60054
AT5G13180	4.12	3.44192
AT5G59240	3.89	3.71675
AT4G33040	3.63	3.20043
AT5G57180	3.55	3.3892
AT2G28510	3.98	3.04122
AT5G53290	4.49	2.50123
AT5G05580	1.95	7.05179
AT3G50750	2.83	5.06208
AT5G50740	2.81	5.33145
AT1G60600	2.12	5.61155
AT1G15210	2.93	5.52868
AT5G23920	2.11	5.77421
AT1G61260	2.32	5.03909
AT1G65620	2.31	4.51348
AT5G57980	2.18	4.53305
AT2G43800	2.7	3.06641
AT1G56700	2.78	3.06252
AT4G14440	3.07	3.33752
AT3G61550	3.09	3.09145
AT1G32190	2.61	3.11888
AT5G65310	2.53	2.95576
AT5G57090	3.07	3.90126
AT2G19670	2.58	3.64875
AT4G39150	2.08	3.61519
AT2G46450	2.15	3.35171
AT5G44650	1.95	3.81054
AT1G72970	2.48	2.57243
AT3G13470	2.57	2.38298
AT4G30400	2.46	2.33707
AT5G02490	2.41	2.5452
AT3G26180	1.97	2.50455
AT5G19290	2.08	2.55691
AT1G11120	1.78	2.45966
AT3G16000	1.74	2.35852
AT1G27970	2.07	2.18138
AT1G74730	1.95	1.94899
AT5G46580	1.92	1.99744
AT1G32930	1.74	2.09592
AT5G25820	1.74	2.11245
AT2G33210	1.65	2.02192
AT4G25890	1.94	2.58449
AT5G42070	1.51	2.50414
AT1G60960	1.52	2.60849
AT1G71860	2.16	1.96811
AT3G11170	1.95	2.22071
AT2G36010	1.85	2.11557
AT2G25870	2.23	2.21168
AT2G34510	1.98	2.37156
AT3G10610	2.04	2.25301
AT5G09650	2.8	3.04116
AT4G30800	2.71	3.0196
AT5G39760	2.54	3.05501
AT4G30340	2.17	2.69519
AT1G15290	2.35	2.73069
AT5G67510	2.64	2.45471
AT4G38890	1.75	3.09176
AT3G18130	1.81	2.73456
AT4G34120	1.5	2.5737
AT3G05690	1.6	2.67872
AT1G71500	1.6	2.54102
AT3G56120	1.56	2.30775
AT3G04760	1.66	2.34965
AT1G48630	1.72	2.29684
AT2G40220	3.1	2.94462
AT1G80130	2.47	3.48194
AT2G24560	2.33	3.51934
AT4G04610	2.9	2.4081
AT4G03070	3.05	1.96362
AT2G40460	3.77	2.08197
AT4G25990	3.59	1.1024
AT2G37690	2.05	1.89363
AT3G16870	2.13	1.17788
AT2G21340	1.81	1.32901
AT3G17390	1.74	2.14148
AT5G56860	2.09	1.92953
AT4G26150	1.7	1.63098
AT5G15350	3.27	3.58313
AT5G18460	3.11	3.3931
AT4G02380	2.23	3.61651
AT3G58070	2.11	2.95841
AT1G47128	2.9	3.91398
AT1G01140	2.97	3.27765
AT1G07370	2.89	3.35485
AT1G66350	2.84	3.43248
AT5G14760	2.76	4.44285
AT5G67060	2.42	4.20135
AT1G70280	2.89	4.01086
AT1G60660	2.97	3.94564
AT1G05570	2.27	4.82179
AT1G16880	2.12	4.63259
AT5G20400	1.99	4.31254
AT5G18290	1.73	4.17882
AT4G33120	1.7	4.0924
AT1G09780	1.6	4.43459
AT5G08000	1.94	4.3592
AT2G47450	2.08	4.29565
AT1G51070	2.02	4.56787
AT4G39010	1.64	4.13941
AT1G13270	1.64	3.98333
AT1G68590	2.21	3.67963
AT1G01110	2.2	3.31758
AT5G14000	2.23	3.3817
AT1G60060	2.06	3.15659
AT1G56210	1.93	3.2897
AT5G48360	1.99	3.04962
AT3G26170	1.97	3.14687
AT5G36890	1.78	3.57444
AT5G53210	1.84	3.13573
AT3G23210	1.82	3.1991
AT1G33240	2.48	3.77252
AT5G21105	2.55	3.56158
AT4G20430	1.88	4.03149
AT4G32915	1.74	3.44743
AT1G23090	2.96	3.62346
AT4G39090	2.81	3.4935
AT2G28470	2.85	3.30725
AT3G10040	2.72	3.15794
AT5G46790	2.69	3.12911
AT1G43560	2.76	2.92835
AT4G25050	2.84	2.82723
AT4G10380	2.78	2.77295
AT4G34135	2.63	3.08307
AT3G09780	2.3	2.95389
AT2G16660	2.52	2.81581
AT1G76405	2.4	2.69307
AT2G16500	2.45	2.54682
AT1G08280	2.33	2.4499
AT4G36930	2.11	3.21734
AT1G25520	2.19	2.56039
AT4G28100	2.14	2.7915
AT5G49890	1.96	4.08568
AT5G40650	1.74	3.86361
AT1G53580	1.75	3.7893
AT1G28600	1.92	3.86667
AT1G23000	1.85	3.82086
AT5G67110	2.05	3.9421
AT3G56940	1.7	3.88914
AT4G33110	1.7	3.45292
AT2G41900	1.68	3.46101
AT1G72030	1.7	3.06375
AT4G26690	2.73	2.57994
AT5G05370	2.61	2.35251
AT5G15640	2.51	2.43795
AT3G63120	2.88	2.20301
AT2G26910	2.41	3.01726
AT4G12690	2.4	3.01424
AT2G36310	2.51	2.61837
AT1G28510	2.16	2.36626
AT1G78300	2.01	2.28224
AT2G38480	1.98	2.4644
AT4G30200	1.8	2.4862
AT3G06150	1.98	2.02586
AT3G09810	1.93	2.20641
AT5G55480	2.03	2.05526
AT4G25240	1.53	2.34739
AT2G47390	1.68	2.25535
AT4G34840	1.78	2.08661
AT4G17600	1.96	2.71487
AT3G13620	2.03	2.6755
AT4G21510	2.2	2.39412
AT4G27280	2.39	2.2091
AT1G69850	2.32	2.55228
AT1G50575	2.18	2.52607
AT1G47380	1.98	2.41118
AT2G30970	1.85	2.89791
AT5G18650	1.96	2.81264
AT5G11950	1.9	2.74618
AT1G22360	1.53	2.59901
AT2G23380	1.55	2.70596
AT4G36250	1.69	2.2567
AT1G64190	1.69	2.22461
AT1G07670	1.73	2.15323
AT2G20270	1.69	2.10186
AT2G24240	1.6	2.05464
AT4G35460	1.95	2.19202
AT2G17420	1.95	2.13478
AT4G16130	1.84	2.04379
AT5G17630	1.71	2.91054
AT1G21880	1.96	2.90297
AT1G70000	2.05	2.85237
AT1G12800	1.81	2.67774
AT1G16520	1.51	2.72229
AT5G62350	1.93	2.46484
AT3G10110	1.9	2.41578
AT3G60070	1.8	2.55959
AT2G42770	1.96	2.40566
AT5G57490	1.77	2.39189
AT3G16560	1.55	2.39814
AT4G37910	1.57	2.41254
AT3G50310	3.55	1.38829
AT5G24990	2.73	2.4697
AT3G02550	2.79	2.39783
AT1G19450	2.73	2.28023
AT5G17860	3.07	2.24961
AT4G27730	2.96	1.93745
AT5G25020	2.73	1.86533
AT2G41950	2.58	1.85516
AT2G37250	2.45	1.88516
AT3G26932	2.62	1.98117
AT3G04770	2.34	1.95951
AT4G39920	2.44	1.77706
AT4G17460	3.49	1.98625
AT4G23750	3.18	2.1724
AT1G73590	3.06	2.28001
AT1G18480	2.97	1.75974
AT1G12270	2.48	1.94579
AT5G49910	2.47	1.56698
AT3G19360	2.63	1.57526
AT4G19160	2.98	1.38749
AT4G25960	2.66	0.786937
AT2G14860	2.45	1.26858
AT5G19820	2.34	1.20093
AT3G11600	2.47	1.05796
AT2G38540	2.55	1.89017
AT1G69420	2.39	1.83798
AT1G61580	2.28	1.55609
AT1G18090	2.39	1.686
AT1G26340	2.12	1.70844
AT4G13100	2.68	1.15796
AT3G51870	2.53	1.56307
AT2G20610	2.64	1.33297
AT4G30960	1.97	1.82214
AT2G31570	1.61	2.0224
AT1G48230	1.55	1.86582
AT5G08300	1.58	1.82333
AT4G24830	1.61	1.89622
AT5G03290	1.62	1.70401
AT1G13210	1.7	1.71318
AT2G20900	1.59	1.55494
AT5G19550	1.77	1.45717
AT5G42320	1.8	1.35497
AT2G47800	1.85	1.21703
AT5G48830	1.74	1.30981
AT1G29310	1.94	1.24375
AT1G01430	1.66	1.15021
AT5G46800	1.66	1.15558
AT1G17840	1.65	1.10051
AT1G79520	1.69	0.992102
AT3G04520	2.09	1.39302
AT3G51790	2.09	1.53262
AT5G15950	2.23	1.3221
AT3G24530	2.25	1.14206
AT1G69330	1.67	1.54383
AT1G07810	1.73	1.52605
AT1G60190	1.52	1.38757
AT1G04480	1.6	1.21597
AT1G51540	1.54	1.36078
AT5G47840	1.65	1.24652
AT3G11780	2.99	0.543847
AT3G08730	2.64	0.530139
AT5G13610	2.13	1.19056
AT2G40230	2.1	1.1402
AT3G28040	1.99	1.1467
AT1G69380	1.97	1.06493
AT3G21560	2.18	1.18052
AT2G38360	2.04	1.22522
AT4G22320	1.97	0.834326
AT3G44380	1.97	0.9583
AT1G14360	2.21	0.73951
AT3G62720	2.18	0.631333
AT1G22570	1.99	0.658115
AT3G09700	1.93	0.619555
AT5G43010	1.98	0.689334
AT5G26940	1.86	0.815064
AT3G02880	1.79	0.757008
AT5G63010	1.83	0.709772
AT4G32070	1.85	0.646423
AT3G14450	1.65	1.0431
AT5G66200	1.59	0.966364
AT4G34730	1.61	1.0661
AT1G63170	1.51	0.967908
AT1G27460	1.59	0.864815
AT5G46740	1.52	0.82369
AT3G10160	1.56	0.801849
AT1G53850	1.74	0.846798
AT2G20140	1.75	0.817137
AT3G28910	1.55	0.821254
AT1G63010	1.71	0.795212
AT5G56030	1.65	0.675667
AT3G06580	1.57	0.857998
AT1G31500	1.59	0.77039
AT3G13320	1.64	0.492165
AT2G36300	1.66	0.497804
AT2G06510	1.64	0.497105
AT2G17760	1.51	0.552725
AT3G50910	1.86	0.457565
AT4G10040	1.7	0.446891
AT5G03320	1.53	0.540217
AT1G54770	1.59	0.475638
AT5G23390	1.51	0.510419
AT5G37310	1.64	0.263835
AT5G59560	2.39	1.89817
AT3G24440	2.51	1.63512
AT5G39580	2.32	1.59403
AT3G62630	2.2	1.72618
AT2G14660	2.16	1.59289
AT2G35880	2.11	1.64111
AT3G14080	1.9	1.70801
AT1G18320	1.9	1.78441
AT3G15080	1.95	1.91904
AT5G43020	1.86	1.74876
AT3G27270	1.65	1.82177
AT1G18650	1.66	1.67726
AT3G02800	1.58	1.55155
AT2G36170	1.54	1.52325
AT4G30620	1.51	1.53784
AT1G66520	1.7	1.90082
AT3G63130	1.68	1.67415
AT1G58360	1.59	1.74299
AT5G60670	1.63	1.76402
AT4G34265	1.54	1.79137
AT5G49550	1.61	1.94217
AT3G21090	1.55	1.88448
AT1G80530	1.5	1.92501
AT1G63610	1.56	1.91981
AT2G40010	1.66	1.78227
AT2G19680	1.64	1.75444
AT2G28320	1.59	1.71371
AT1G56050	1.66	1.66676
AT3G04650	1.67	1.71952
AT4G35260	1.65	1.47535
AT5G18570	1.53	1.50065
AT1G36390	2	1.6031
AT2G01630	1.95	1.58355
AT1G77630	1.93	1.37687
AT4G17720	1.88	1.4828
AT1G03860	1.73	1.49757
AT2G16460	1.85	1.49749
AT3G18040	1.83	1.48192
AT3G23790	1.72	1.37792
AT3G14390	1.53	1.5415
AT5G11880	1.53	1.53839
AT5G26960	1.57	1.51504
AT5G03040	1.52	1.45905
AT4G17300	1.54	1.35379
AT4G33520	1.75	1.27684
AT4G36990	1.66	1.32609
AT3G57490	1.62	1.42145
AT1G76920	1.55	1.37124
AT5G26710	1.59	1.26008
AT5G24260	1.55	1.27681
AT1G36310	1.56	1.23522
AT5G57230	1.57	1.12068
AT5G06000	2.08	1.3444
AT1G80440	2.29	1.08396
AT3G49660	2.05	0.73889
AT2G03800	2.09	0.632539
AT4G24670	1.99	0.910432
AT1G51500	1.91	0.772491
AT3G25940	1.91	0.69934
AT3G51320	1.92	0.690317
AT4G37040	1.9	1.26821
AT4G37890	1.88	1.20795
AT2G31170	1.77	1.14284
AT2G35720	1.92	1.15446
AT1G42470	1.87	1.1159
AT5G67440	1.61	1.23959
AT5G10920	1.62	1.13026
AT4G39280	1.66	1.20437
AT4G32030	1.56	1.13256
AT3G06930	1.53	1.07888
AT3G13860	1.53	1.11647
AT3G13150	1.85	0.935956
AT4G05450	1.84	0.940937
AT4G26230	1.76	1.05579
AT5G40200	1.75	0.902127
AT5G26110	1.72	0.876819
AT1G03150	1.74	0.918842
AT2G35155	1.57	1.01849
AT1G77610	1.51	0.916179
AT3G57560	1.55	0.999933
AT2G24640	1.51	0.948738
AT5G24810	1.79	0.814715
AT4G22720	1.7	0.872982
AT1G31860	1.72	0.864081
AT2G44510	1.72	1.04378
AT5G23070	1.65	1.00962
AT3G55720	1.79	0.861544
AT3G53700	1.75	0.826114
AT5G26860	1.64	0.908459
AT1G79550	1.52	1.0746
AT1G74720	1.59	0.979561
AT5G11710	1.52	1.03526
AT5G38110	1.58	1.11447
AT3G21200	1.55	1.14213
AT1G70660	1.58	0.998925
AT5G10750	1.6	0.8934
AT5G61960	1.54	1.00516
AT1G09160	1.65	1.08127
AT2G40730	1.63	1.14007
AT3G01800	1.7	1.13913
AT3G44620	1.69	1.03678
AT5G42130	1.79	0.903486
AT4G01660	1.83	0.7851
AT1G78620	1.75	0.875082
AT4G32400	1.76	0.89278
AT1G55840	1.53	0.85865
AT4G26080	1.51	0.774078
AT1G14560	1.59	0.666898
AT1G68370	1.55	0.727396
AT5G35680	1.67	0.703117
AT3G13740	1.73	0.688444
AT1G66250	1.66	0.669683
AT4G14210	1.59	0.775237
AT5G51120	1.62	0.773165
AT5G62880	1.54	0.683595
AT1G66750	1.52	0.528972
AT4G16700	1.59	0.571356
AT3G21610	1.64	0.694321
AT2G32730	1.57	0.71181
AT1G54650	1.71	0.575792
AT5G11650	1.64	0.55147
AT5G38830	1.66	0.545049
AT1G20200	1.74	0.491204
AT3G10520	1.75	0.38296
AT1G45170	1.56	0.559411
AT4G16510	1.55	0.418802
AT5G11340	1.53	0.428529
AT1G32440	1.57	0.395983
AT5G01230	1.56	0.329238
AT1G78180	1.51	0.313484
AT1G10740	3.31	2.02749
AT1G35140	3.09	2.00598
AT1G22530	2.72	1.65343
AT3G50660	3.32	1.53269
AT4G24570	3.07	1.44599
AT1G74940	3.4	1.32272
AT5G55180	2.88	0.919739
AT4G15800	2.4	0.992559
AT5G50200	2.07	1.22187
AT5G59150	2.06	0.786558
AT5G48020	2.32	0.548843
AT4G34640	1.99	2.59035
AT1G16170	1.82	2.37016
AT5G64640	1.88	2.74183
AT2G38310	1.83	2.74603
AT1G70370	2.29	2.33704
AT5G67560	2.17	2.14837
AT3G02730	2.26	1.98697
AT2G03350	2.13	1.88731
AT3G27380	1.74	2.52702
AT1G68360	1.7	2.34554
AT1G19180	1.67	2.1577
AT1G47750	1.72	1.80669
AT3G14420	1.73	1.44542
AT3G23150	1.72	1.26801
AT3G04580	1.53	1.28562
AT1G28280	1.54	1.45605
AT5G64300	1.9	1.84381
AT4G25840	2.01	1.89433
AT2G01170	1.79	1.47399
AT5G53160	1.53	1.62917
AT2G31680	2.03	1.25066
AT3G57870	1.62	1.41832
AT5G39890	1.57	1.29012
AT5G09960	1.57	1.13914
AT5G57350	1.61	1.16116
AT4G00430	1.61	1.14314
AT5G03440	1.54	0.933155
AT4G15550	1.63	0.826528
AT4G16190	2.74	1.61759
AT4G30470	2.89	1.11489
AT2G36910	2.59	0.78972
AT1G69760	2.36	0.800747
AT1G10020	2.3	0.835568
AT5G57170	1.93	1.71765
AT4G39990	1.92	1.54632
AT5G65270	1.78	1.5916
AT2G26900	1.69	1.83457
AT5G18280	1.67	1.72223
AT5G05820	1.6	1.62044
AT2G35860	1.89	1.36941
AT1G22640	1.89	1.32204
AT5G15860	1.75	1.09686
AT3G55330	1.59	1.4304
AT1G70330	1.55	1.38768
AT3G04120	1.57	1.34203
AT1G59510	2.03	0.521996
AT3G57550	2.02	0.589532
AT1G48580	1.66	0.565247
AT1G61890	1.69	0.434846
AT3G25585	1.58	0.695826
AT1G17745	1.95	0.999756
AT1G13560	1.76	0.861217
AT5G53760	1.91	0.73745
AT4G14800	1.74	0.732376
AT5G20980	1.57	0.821796
AT5G42020	1.57	0.737248
AT5G02180	1.7	0.671896
AT2G35635	1.63	0.617167
AT4G39730	1.56	-0.70926
AT4G37790	1.65	-0.589823
AT2G18600	2.97	-1.00101
AT5G48720	2.88	-1.0382
AT4G11740	1.97	-0.39188
AT3G07800	2.63	-0.591864
AT5G62070	2.55	-0.679705
AT4G21120	2.4	-0.831877
AT5G17700	2.01	-0.884577
AT1G52890	1.9	-1.13432
AT5G66140	1.7	-1.00865
AT2G18660	2.25	-2.59945
AT4G31980	1.58	-0.634594
AT3G44830	1.54	-0.671003
AT4G28600	1.54	-0.729232
AT1G10050	2.51	-1.10571
AT4G36620	2.05	-0.868356
AT3G13380	1.79	-0.479815
AT5G11460	1.74	-1.02014
AT2G37240	2.51	-0.802448
AT5G03780	2.45	-1.2246
AT1G70980	1.62	-0.350575
AT5G66130	1.83	-1.20304
AT3G59580	1.73	-1.01764
AT2G45460	1.81	-1.0869
AT3G25660	1.77	1.42027
AT1G63840	1.89	1.35171
AT3G56950	1.93	1.52704
AT4G21140	1.83	1.52678
AT5G12860	1.75	1.40507
AT3G15110	1.69	1.4251
AT2G47240	1.75	1.36467
AT3G27430	1.69	1.32656
AT5G63890	1.54	1.46603
AT3G53680	1.56	1.35767
AT4G05400	1.54	1.36992
AT2G40290	1.55	1.30703
AT3G13490	1.57	1.25551
AT3G48425	2.02	1.47448
AT1G31240	2.11	1.40986
AT3G04600	1.89	1.37127
AT4G16660	1.84	1.32714
AT3G23700	1.92	1.31417
AT5G42250	1.88	1.66332
AT1G80720	1.67	1.51956
AT2G30320	1.76	1.41554
AT1G25550	1.68	1.409
AT2G46170	1.7	1.93689
AT1G68130	1.65	1.85792
AT1G14810	1.66	1.65559
AT5G19750	1.59	1.78402
AT1G30820	1.69	1.83896
AT4G38160	1.57	1.99365
AT1G13730	1.91	1.57193
AT3G11710	1.75	1.60249
AT4G23740	1.61	1.54495
AT4G16390	1.66	1.70037
AT5G27470	1.59	1.55617
AT1G12020	2.11	1.33436
AT2G38610	2.07	1.34857
AT2G22100	2.09	1.12725
AT1G51380	2.02	1.09742
AT5G63770	2.18	1.17032
AT3G04800	1.98	1.3134
AT4G22380	1.82	1.13306
AT4G31210	1.73	1.044
AT3G14900	1.71	0.977091
AT5G03370	1.62	1.21341
AT5G30490	1.62	1.13196
AT4G14420	1.52	1.2062
AT5G67220	1.73	1.33484
AT5G08180	1.67	1.2694
AT2G17150	1.65	1.09017
AT4G18750	1.58	1.17292
AT3G62910	1.53	1.04628
AT4G34680	1.72	1.18665
AT2G36990	1.64	1.22543
AT1G25360	1.61	1.14333
AT5G27110	1.63	1.07822
AT3G22890	1.64	1.09714
AT3G44850	1.8	1.10594
AT3G49470	1.8	1.07043
AT5G18590	1.59	0.983332
AT3G03420	1.52	0.949829
AT2G42720	1.55	0.946788
AT1G15390	1.53	0.919751
AT3G29230	1.71	0.909884
AT1G61640	1.77	0.828935
AT1G78770	1.75	0.86683
AT3G61240	1.53	1.01631
AT1G32500	1.53	0.966562
AT2G22430	1.56	0.855012
AT5G27620	1.53	0.916612
AT1G27050	2.14	0.657668
AT5G04620	2.02	0.715747
AT1G66070	1.99	0.713486
AT2G32220	2.03	0.914875
AT5G20600	1.98	0.706682
AT3G17330	1.97	0.705526
AT1G50400	1.92	0.828317
AT1G36370	1.85	0.797632
AT5G67130	1.8	0.804038
AT1G55900	1.54	0.929976
AT4G34360	1.56	0.822927
AT3G52040	1.51	0.822147
AT2G35030	1.61	0.663705
AT5G47360	1.56	0.711396
AT1G27950	1.53	0.643166
AT5G53480	1.53	0.66359
AT2G11890	1.88	0.789659
AT4G05440	1.81	0.747649
AT2G30160	1.72	0.707077
AT5G01030	1.62	0.689079
AT5G56280	1.57	0.749915
AT5G66320	1.58	0.703277
AT4G11160	1.67	0.691778
AT1G60850	1.74	0.59136
AT2G31070	1.68	0.527392
AT3G60360	1.59	0.589997
AT5G17710	1.64	0.531432
AT1G68550	1.6	0.48254
AT3G24590	1.51	0.402307
AT2G44820	1.73	0.359787
AT1G76340	1.77	0.689224
AT1G14060	1.68	0.730753
AT3G48110	1.66	0.708749
AT4G31780	1.61	0.695171
AT1G61730	1.67	0.638637
AT1G50370	1.53	0.688535
AT4G01560	1.53	0.553053
AT5G24840	1.57	0.553474
AT2G21090	1.55	0.548035
AT1G48040	1.53	0.425687
AT5G51140	1.65	0.52398
AT5G22640	1.65	0.531521
AT3G24550	1.6	0.461414
AT1G09660	1.59	0.487047
AT1G06380	1.56	0.461771
AT4G31790	1.67	0.751105
AT4G28440	1.67	0.655163
AT4G29410	1.57	0.636118
AT2G34970	1.53	0.67168
AT1G22960	1.52	0.585459
AT2G17670	1.51	0.561412
AT1G06790	1.72	0.554509
AT4G31770	1.66	0.53919
AT3G58660	1.66	0.487283
AT1G05055	1.69	0.396789
AT1G68490	1.64	0.922897
AT1G69250	1.69	0.904928
AT5G16930	1.63	0.808671
AT3G26710	1.55	0.874346
AT1G63470	1.52	0.883089
AT1G17850	1.57	0.820407
AT2G40780	1.84	0.690526
AT1G56560	1.86	0.70644
AT3G13880	1.82	0.573423
AT1G13160	1.77	0.551014
AT3G56990	1.83	0.54344
AT4G00850	1.7	0.846525
AT3G23580	1.66	0.803456
AT4G29510	1.73	0.84768
AT1G47490	1.66	0.75279
AT5G61370	1.6	0.72537
AT5G15300	1.71	0.649482
AT3G58180	1.63	0.662976
AT2G03220	1.94	0.473026
AT4G02010	1.93	0.434416
AT5G11240	1.64	0.611471
AT5G17790	1.6	0.527259
AT1G60080	1.61	0.632841
AT4G10620	1.57	0.664311
AT4G36020	1.75	0.486144
AT1G56345	1.65	0.492237
AT1G47500	1.66	0.464507
AT3G61520	1.5	0.472037
AT5G60990	1.56	0.459911
AT3G12860	1.56	0.347925
AT4G15880	1.56	0.306458
AT4G15020	1.5	0.30445
AT1G77840	1.58	0.224194
AT2G41680	1.89	2.18371
AT1G63660	1.83	2.12193
AT1G01320	1.98	2.11124
AT5G27330	2.01	2.15134
AT5G66770	2.02	2.00045
AT3G49790	2.26	1.79392
AT4G16120	1.99	1.68112
AT3G55410	1.84	1.67151
AT1G08930	1.73	1.91594
AT5G52380	1.7	2.08884
AT2G41050	1.59	1.77874
AT3G27570	1.57	1.7634
AT4G25630	1.52	1.81543
AT3G57610	1.82	1.74238
AT1G69440	1.67	1.85366
AT5G51910	2.09	1.57973
AT4G39960	2.16	1.44621
AT1G26270	1.92	1.35334
AT4G18440	2.17	1.6172
AT1G36280	2.17	1.51763
AT2G47680	2.18	1.31113
AT4G37640	1.64	1.60419
AT3G55010	1.74	1.46097
AT3G21300	1.69	1.30879
AT1G30530	1.76	1.58897
AT5G60730	1.59	1.21828
AT3G20280	1.64	1.12166
AT1G59720	1.8	1.11663
AT2G47990	1.81	1.14013
AT3G16780	1.51	1.33262
AT5G62020	1.55	1.42335
AT3G52800	1.55	1.47556
AT5G56680	1.62	1.38563
AT5G26880	1.58	1.1598
AT5G48910	1.55	1.21659
AT2G19640	1.91	1.06263
AT1G10230	1.7	1.11475
AT1G63810	1.73	1.02051
AT5G14600	1.8	0.902364
AT4G24175	1.71	1.09454
AT5G24650	1.67	0.979953
AT3G59670	1.9	1.16083
AT4G13750	1.96	0.965439
AT5G14610	1.55	1.09751
AT1G32330	1.5	1.06351
AT3G18210	1.52	0.925028
AT1G74750	2.75	1.05041
AT1G31660	2.24	1.21083
AT1G71850	2.09	1.16988
AT5G55200	2.15	1.14982
AT3G03770	2.35	0.94057
AT2G19385	2.24	0.739715
AT5G06110	2.33	0.676526
AT2G24050	2.15	0.735041
AT4G11140	2.37	0.299136
AT2G18520	1.75	0.734723
AT2G18330	1.64	0.704574
AT1G21710	1.6	0.763742
AT2G29760	1.56	0.828922
AT4G04940	1.55	0.696765
AT5G61770	1.89	0.674773
AT5G16290	1.85	0.632463
AT2G16950	1.76	0.600782
AT4G27620	1.74	0.471956
AT1G28760	1.82	0.486886
AT5G06550	1.82	0.370629
AT5G14050	1.73	0.416748
AT4G36580	1.73	0.219182
AT5G02470	1.56	0.486215
AT4G40000	1.55	0.513522
AT3G59020	1.63	0.539687
AT1G69070	1.5	0.524934
AT3G16810	1.54	0.319931
AT2G31660	1.56	0.352178
AT3G19440	1.97	0.468172
AT3G49180	2.02	0.709019
AT3G06530	1.76	0.630128
AT1G09190	1.64	0.740601
AT5G57280	1.7	0.746285
AT2G38280	1.53	0.760881
AT1G74850	1.66	0.625899
AT2G34357	1.67	0.590801
AT5G55920	1.7	0.426619
AT1G30240	1.62	0.34143
AT1G09530	1.6	0.436757
AT1G29940	1.55	0.402849
AT4G25880	1.61	0.8448
AT2G20710	1.52	0.837258
AT4G05410	1.61	0.481526
AT4G34740	2.39	0.749654
AT1G67660	1.89	1.13077
AT2G17250	2.07	0.907867
AT1G56690	1.93	0.534781
AT3G62940	1.67	0.448592
AT3G21540	1.66	0.388521
AT2G22360	1.78	0.268844
AT3G51530	1.54	-0.700286
AT4G20860	5.67	1.82379
AT5G67070	2.66	4.24856
AT1G01630	1.75	2.36138
AT1G02640	5.6	4.9436
AT5G13870	4.53	3.6608
AT1G70710	3.28	4.57489
AT5G13170	3.38	3.78973
AT3G10720	2.56	4.17801
AT4G34250	3.13	2.47963
AT3G14310	4.46	5.09968
AT1G71880	4.24	5.09855
AT2G37640	4.62	4.78736
AT2G40610	4.53	4.83476
AT3G50440	3.09	4.67237
AT3G04730	2.88	4.28021
AT1G11580	3.03	3.74896
AT4G12730	4.82	5.05041
AT2G22420	3.94	5.44276
AT5G54160	3.83	4.9075
AT2G26040	3.61	4.57587
AT2G34020	3.59	4.71642
AT3G23730	4.26	4.32947
AT5G20270	4.49	3.33392
AT5G57560	4.64	2.34594
AT3G07130	2.91	4.7395
AT4G32460	2.91	5.04354
AT4G39500	2.06	3.50689
AT4G22010	2.3	3.53287
AT2G24790	2.82	3.28721
AT2G26580	2.08	3.69243
AT3G05180	1.84	3.537
AT5G11420	1.72	3.90031
AT1G07890	1.71	3.55506
AT5G09440	1.78	3.62937
AT2G38400	2.02	3.31103
AT2G26250	2.39	2.78389
AT4G28310	1.59	3.32102
AT2G41540	3.81	3.22054
AT5G43170	3.43	3.09962
AT5G45280	3.25	2.90088
AT1G24170	3.05	2.77069
AT5G54380	3.31	2.35146
AT5G54510	3.41	3.12042
AT4G30440	2.97	2.84547
AT1G69490	2.2	3.08514
AT1G44100	2	2.88606
AT2G47510	1.79	3.0984
AT3G57520	2.26	2.84923
AT1G78210	2.11	2.93593
AT3G14415	1.73	3.23239
AT1G55740	2.81	2.4962
AT5G57800	2.21	2.23825
AT5G37600	2.65	3.50142
AT3G29360	2.33	3.0931
AT4G37930	2	3.25824
AT1G44900	2.06	3.21196
AT4G40060	1.92	3.1242
AT2G17280	1.95	2.8874
AT1G44000	2.33	2.34541
AT3G26570	1.91	2.35398
AT2G24150	2.31	2.99979
AT2G26500	1.99	2.5856
AT4G00860	1.55	2.13865
AT1G49620	1.59	1.80535
AT3G46830	1.51	1.57833
AT4G34590	2.55	2.91118
AT1G66180	2.79	2.39156
AT1G72430	2.41	2.31705
AT3G27960	1.79	1.95457
AT3G62270	1.85	2.43267
AT1G75390	2.56	1.41356
AT2G27500	2.31	0.711162
AT5G67160	1.85	1.12608
AT4G17810	2.49	1.27365
AT3G28200	2.21	1.37372
AT5G57240	1.73	1.53402
AT1G12110	1.67	1.72994
AT3G24050	1.54	0.35483
AT4G37490	4.85	-0.599469
AT2G47160	-2.01	3.0684
AT1G78860	-2.28	3.71199
AT2G44920	-1.84	0.933567
AT5G07200	-3.69	-1.09872
AT3G06210	-1.75	-1.29767
AT3G45640	-2.37	-1.25356
AT1G15100	-1.76	-1.21236
AT4G20260	-3.34	-3.6544
AT5G27410	-1.51	4.88992
AT5G65760	-1.9	3.02127
AT5G58600	-2.42	3.47709
AT5G07000	-2.4	3.16866
AT1G05620	-1.72	1.8374
AT4G30660	-1.93	1.63748
AT5G07480	-2.71	1.09121
AT5G02580	-2.24	0.873781
AT3G10985	-3.09	1.43148
AT4G14360	-1.52	0.406976
AT2G46930	-1.79	0.535718
AT1G11960	-1.52	1.05701
AT5G08130	-1.95	0.885719
AT3G63350	-2.08	0.921298
AT1G08830	-1.66	0.716811
AT5G11670	-1.87	0.724625
AT2G38530	-1.58	0.599409
AT5G39730	-1.86	0.42853
AT4G23420	-1.6	1.09578
AT4G31990	-1.77	0.979275
AT2G40100	-1.52	0.791797
AT4G01310	-1.53	0.960313
AT4G25670	-1.5	0.42551
AT3G54960	-1.75	0.449318
AT2G01570	-1.83	0.481556
AT4G28770	-1.93	0.377321
AT4G03280	-2.55	0.412684
AT5G59970	-2.25	0.603517
AT1G14910	-2.41	0.443393
AT3G12520	-1.9	1.71716
AT4G25570	-1.99	1.61359
AT2G39730	-1.54	1.87406
AT4G14465	-1.6	1.44082
AT3G47650	-1.63	1.24351
AT2G39800	-1.53	1.46323
AT4G14030	-1.55	0.278659
AT4G23440	-1.55	0.411162
AT4G31390	-1.7	0.428743
AT3G17810	-2.09	0.744966
AT3G17780	-2.19	0.941211
AT4G33540	-1.57	0.998908
AT5G04590	-1.55	0.583976
AT5G43280	-1.51	0.709454
AT1G12200	-2.54	1.36533
AT1G66240	-1.51	-0.983864
AT3G25070	-1.63	-0.950624
AT5G61410	-1.52	-1.03688
AT2G37710	-1.62	-1.21632
AT1G06430	-1.65	-1.15848
AT5G05080	-1.6	-1.07235
AT4G18700	-1.61	-1.17876
AT1G67530	-1.57	-1.17132
AT2G26210	-1.6	-1.31124
AT1G69295	-1.62	-0.916147
AT2G25950	-1.71	-0.831952
AT5G65430	-1.66	-1.01229
AT3G17000	-1.73	-1.0264
AT2G19350	-1.71	-0.95555
AT3G47610	-1.68	-1.01966
AT1G75760	-1.71	-1.0061
AT3G27540	-1.68	-1.03117
AT1G61850	-1.74	-0.995295
AT1G47310	-1.84	-1.06702
AT2G20230	-1.82	-1.20713
AT1G60610	-1.55	-1.00094
AT5G55850	-1.54	-0.934911
AT4G11600	-1.57	-0.941391
AT1G44770	-1.56	-1.03969
AT3G51370	-1.55	-1.08084
AT5G61510	-1.67	-1.1478
AT3G16770	-1.58	-1.21052
AT4G34180	-1.62	-1.21487
AT5G66210	-1.51	-1.26507
AT5G65240	-1.52	-1.02037
AT4G33910	-1.6	-1.07986
AT1G11930	-1.54	-1.17406
AT1G31440	-1.66	-1.2345
AT3G55830	-1.63	-1.17427
AT5G23340	-1.71	-1.19685
AT5G17400	-1.79	-1.06127
AT5G64780	-1.84	-1.10148
AT1G29970	-1.87	-1.19414
AT2G14260	-1.85	-1.24609
AT4G12110	-1.68	-0.339594
AT4G37270	-1.64	-0.299317
AT3G06850	-1.56	-0.259616
AT4G02080	-1.53	-0.387949
AT2G19790	-1.5	-0.512218
AT3G54860	-1.56	-0.563049
AT3G28450	-1.6	-0.542322
AT5G43430	-1.63	-0.608399
AT3G55070	-1.73	-0.439984
AT1G19130	-1.78	-0.480697
AT5G25900	-1.74	-0.535183
AT5G62930	-1.87	-0.365236
AT5G07180	-1.95	-0.436642
AT5G49650	-2.06	-0.384098
AT3G60600	-1.54	-0.708297
AT3G58600	-1.57	-0.654824
AT3G23400	-1.59	-0.777694
AT5G64280	-1.77	-0.716665
AT5G66030	-1.57	-0.824443
AT3G57050	-1.55	-0.849623
AT4G40040	-1.55	-0.913819
AT5G43600	-1.63	-0.915889
AT2G43760	-1.67	-0.946974
AT1G01230	-1.77	-0.912151
AT1G68140	-1.52	-0.73641
AT1G61250	-1.61	-0.791821
AT1G28150	-1.55	-0.866509
AT1G02260	-1.54	-0.955942
AT1G11180	-1.61	-0.930485
AT5G65380	-1.54	-0.565036
AT5G47520	-1.71	-0.571343
AT1G52080	-1.7	-0.726126
AT5G02800	-1.76	-0.723646
AT1G15880	-1.8	-0.417369
AT2G41430	-1.89	-0.358884
AT4G02500	-1.88	-0.48645
AT5G63135	-1.75	-0.560451
AT4G02640	-1.84	-0.634851
AT1G58440	-2.1	-0.263618
AT1G56190	-2.19	-0.37516
AT2G18170	-2.23	-0.7069
AT5G16150	-2.18	-0.882559
AT3G52340	-2.23	-0.934893
AT5G53360	-2.32	-0.946613
AT5G65840	-2.53	-0.790879
AT5G18100	-1.58	-1.4891
AT1G03030	-1.72	-1.45673
AT5G20070	-1.57	-1.34259
AT2G28800	-1.66	-1.37206
AT3G48890	-1.7	-1.31685
AT2G23980	-1.69	-1.46023
AT1G68830	-1.95	-1.34006
AT5G41350	-2.03	-1.44806
AT3G47640	-1.9	-1.45936
AT5G08430	-1.53	-1.75519
AT1G61620	-1.52	-1.70096
AT5G06140	-1.65	-1.7695
AT1G31170	-1.84	-1.71093
AT1G52690	-1.8	-1.75463
AT4G10960	-1.82	-1.95552
AT1G13960	-1.68	-2.09989
AT1G19660	-1.97	-1.97575
AT3G15670	-1.88	-2.12525
AT4G14385	-1.54	-1.49606
AT1G68220	-1.6	-1.44826
AT3G06380	-1.64	-1.48887
AT4G38570	-1.64	-1.53434
AT3G63500	-1.6	-1.59686
AT1G21065	-1.53	-1.61374
AT3G15090	-1.53	-1.68083
AT2G33740	-1.71	-1.41124
AT5G03880	-1.65	-1.49144
AT3G56880	-1.78	-1.63295
AT1G14740	-1.88	-1.58137
AT3G19900	-1.52	-1.6472
AT1G61240	-1.55	-1.74153
AT5G61600	-1.81	-1.64149
AT3G23490	-1.74	-1.78709
AT3G22750	-1.8	-1.97498
AT1G74410	-1.94	-1.93348
AT4G36530	-1.86	-1.89465
AT5G23850	-1.54	-1.90594
AT5G58160	-1.59	-1.88097
AT3G27870	-1.67	-1.92292
AT4G19700	-1.92	-1.3371
AT1G02816	-1.96	-1.37607
AT1G72770	-1.86	-1.48554
AT2G16595	-2.13	-1.50634
AT1G35190	-2.09	-1.51851
AT4G35580	-2.17	-1.63171
AT5G07830	-1.78	-1.42806
AT5G12390	-1.83	-1.49427
AT3G52850	-1.87	-1.46279
AT3G16190	-1.83	-1.57401
AT5G49710	-1.92	-1.42517
AT5G06130	-1.99	-1.35165
AT3G54850	-1.88	-1.43502
AT1G03550	-1.91	-1.56978
AT3G15580	-1.82	-1.69328
AT5G64250	-2.08	-1.7165
AT1G01360	-1.95	-0.949488
AT3G06170	-1.95	-0.865687
AT1G75380	-1.97	-0.852007
AT4G10610	-1.91	-0.990632
AT2G18280	-2.18	-0.888322
AT2G35680	-2.2	-1.04767
AT2G30500	-2.16	-1.05824
AT5G13690	-2.09	-0.989442
AT5G27280	-2.07	-1.13268
AT2G30620	-2.18	-1.13206
AT3G53180	-2.12	-1.27899
AT1G15060	-2.04	-1.31241
AT2G17520	-1.99	-1.44268
AT2G24420	-2.07	-1.39351
AT1G03380	-2.2	-1.29436
AT3G51920	-2.41	-1.05354
AT1G67100	-2.33	-1.10301
AT5G66080	-2.53	-1.2666
AT1G11360	-2.04	-1.59295
AT2G02850	-2.05	-1.71347
AT3G44100	-2.05	-1.48024
AT5G44790	-1.96	-1.57611
AT4G26700	-2.04	-1.59766
AT5G54290	-2.34	-1.32701
AT5G51970	-2.15	-1.39704
AT3G01400	-2.17	-1.51887
AT3G04890	-2.2	-1.52695
AT5G05870	-2.33	-1.43282
AT5G23050	-2.37	-1.45675
AT3G53410	-2.38	-1.48049
AT5G66730	-2.32	-1.65804
AT1G20693	-2.21	-1.85992
AT1G59700	-2.39	-1.82007
AT5G54640	-2.28	-1.92783
AT3G03150	-2.77	-1.28106
AT3G48530	-2.69	-1.36637
AT1G79440	-2.84	-1.17907
AT1G04620	-2.9	-1.17206
AT1G05840	-2.48	-1.2638
AT1G07430	-2.56	-1.38038
AT5G05880	-2.68	-1.27861
AT4G27990	-2.49	-1.50216
AT3G16910	-2.58	-1.60154
AT1G04970	-1.59	-0.324215
AT4G04770	-1.5	-0.480026
AT1G20880	-1.53	-0.443812
AT5G53350	-1.5	-0.595865
AT1G09010	-1.51	-0.54557
AT4G31410	-1.53	-0.695416
AT3G28700	-1.66	-0.569001
AT5G22360	-1.68	-0.592328
AT3G16720	-1.71	-0.688985
AT5G47390	-1.7	-0.361427
AT1G78890	-1.81	-0.444803
AT4G27800	-1.79	-0.549744
AT2G46710	-1.76	-0.478431
AT1G74840	-1.81	-0.388539
AT5G54390	-1.71	-0.447403
AT4G28300	-1.82	-0.349392
AT1G03430	-1.86	-0.487415
AT5G18140	-2	-0.304765
AT5G24490	-2.17	-0.514545
AT1G48420	-2.12	-0.534132
AT1G75540	-2.14	-0.734479
AT5G19860	-2.13	-0.677185
AT5G18120	-2.26	-0.797747
AT5G62390	-2.1	-0.690022
AT1G48430	-2.12	-0.667009
AT3G44320	-2.25	-0.657158
AT1G67340	-2.32	-0.924633
AT1G76460	-2.16	-0.928178
AT1G04120	-2.26	-0.87114
AT5G51070	-2.28	-0.934905
AT1G16840	-2.35	-0.905192
AT1G19000	-2.01	-0.489052
AT4G37550	-2.05	-0.75025
AT4G33780	-2.28	-0.344356
AT1G60140	-2.24	-0.452447
AT1G01650	-2.26	-0.630693
AT3G23640	-2.45	-0.529716
AT3G26720	-1.52	-0.631892
AT1G03040	-1.57	-0.599475
AT5G54110	-1.52	-0.687096
AT3G60030	-1.5	-0.724193
AT5G36170	-1.65	-0.684728
AT1G60420	-1.67	-0.649037
AT5G10730	-1.66	-0.666559
AT2G45590	-1.69	-0.659723
AT5G42050	-1.64	-0.805085
AT2G43710	-1.85	-0.819808
AT4G04320	-1.71	-0.874193
AT1G32790	-1.78	-0.89077
AT1G18260	-1.65	-0.964631
AT4G30920	-1.7	-0.963144
AT2G18250	-1.7	-1.09208
AT5G62200	-1.73	-1.08021
AT5G52580	-1.51	-1.04175
AT5G47040	-1.54	-1.13686
AT3G17365	-1.64	-0.845188
AT1G16720	-1.61	-0.899827
AT3G62420	-1.58	-0.977887
AT1G23440	-1.7	-0.900301
AT2G22310	-1.5	-0.903796
AT3G01850	-1.59	-0.967282
AT1G68070	-1.5	-1.06715
AT3G28690	-1.6	-0.981835
AT2G36680	-1.53	-1.0381
AT3G21650	-1.54	-1.10752
AT4G29900	-1.59	-1.13342
AT3G21400	-1.6	-1.22404
AT1G17520	-1.66	-1.30276
AT3G11810	-1.69	-1.15309
AT4G18710	-1.78	-0.878123
AT1G28380	-1.85	-0.963709
AT3G15070	-1.79	-1.07815
AT4G05000	-1.86	-1.00084
AT5G55860	-1.87	-1.05094
AT4G21580	-1.91	-1.05193
AT1G07530	-1.91	-1.15308
AT3G11620	-1.7	-1.0588
AT4G05060	-1.76	-1.01761
AT1G15310	-1.64	-1.06318
AT5G18760	-1.72	-1.09668
AT5G66930	-1.6	-1.16292
AT1G55510	-1.63	-1.21979
AT5G13570	-1.66	-1.22037
AT1G29400	-1.83	-1.13542
AT2G43210	-1.83	-1.17352
AT1G18740	-1.89	-1.15698
AT1G27150	-1.75	-1.18243
AT2G36900	-1.82	-1.22233
AT5G19430	-1.78	-1.19284
AT1G62310	-1.83	-1.24055
AT5G55630	-1.87	-1.28693
AT1G20696	-1.83	-1.3526
AT4G34890	-1.78	-1.36989
AT1G32700	-1.96	-1.36501
AT5G16380	-1.94	-1.3994
AT1G26665	-1.88	-1.26407
AT5G46410	-1.98	-1.28632
AT2G26230	-1.54	-0.35318
AT4G08920	-1.57	-0.426933
AT3G55610	-1.53	-0.495147
AT1G12520	-1.51	-0.66449
AT5G13030	-1.54	-0.679291
AT3G26890	-1.57	-0.673499
AT1G49170	-1.58	-0.635247
AT2G45850	-1.67	-0.585306
AT5G21170	-1.87	-0.410206
AT1G28520	-1.75	-0.36323
AT1G49850	-1.58	-0.502335
AT3G24315	-1.53	-0.452373
AT1G22850	-1.57	-0.69926
AT1G54130	-1.62	-0.692613
AT4G00030	-1.53	-0.836691
AT3G12350	-1.59	-0.860087
AT2G27680	-1.62	-0.824943
AT3G62800	-1.5	-0.870867
AT1G13450	-1.63	-0.889044
AT1G71190	-1.66	-1.0027
AT5G20320	-1.52	-0.827477
AT3G54380	-1.51	-0.92297
AT1G54150	-1.56	-0.79748
AT1G75310	-1.63	-0.799628
AT1G18270	-1.66	-0.756131
AT5G23890	-1.71	-0.824315
AT5G25590	-1.76	-0.778628
AT2G31040	-1.75	-0.809056
AT1G36380	-1.76	-0.780289
AT5G48380	-1.73	-0.853098
AT5G32440	-1.81	-0.860525
AT3G61530	-1.61	-1.02312
AT4G27780	-1.75	-0.989654
AT3G53400	-1.75	-0.945877
AT3G45620	-1.74	-1.02372
AT5G46760	-1.82	-1.05597
AT3G09470	-1.68	-0.840971
AT4G10100	-1.73	-0.84392
AT1G18360	-1.89	-0.857466
AT3G01170	-1.8	-0.945251
AT2G15890	-1.86	-0.88509
AT3G24190	-1.53	-1.10327
AT2G02370	-1.52	-1.18263
AT2G46900	-1.52	-1.26646
AT5G07470	-1.72	-1.11684
AT4G01650	-1.7	-1.19595
AT3G19860	-1.74	-1.17532
AT5G43930	-1.77	-1.25081
AT1G28140	-1.76	-1.30733
AT4G18930	-1.81	-1.35604
AT5G61640	-1.81	-1.3505
AT3G03790	-1.72	-1.33692
AT5G19150	-1.72	-1.3956
AT1G75810	-1.82	-1.1598
AT3G24740	-1.77	-1.27183
AT2G29990	-1.78	-1.28934
AT5G47160	-1.53	-1.26283
AT3G48120	-1.57	-1.28145
AT1G78140	-1.62	-1.33115
AT3G01770	-1.51	-1.38682
AT5G62530	-2.14	-0.254413
AT1G09570	-2.2	-0.374541
AT5G14390	-2.17	-0.493921
AT4G28270	-2.76	-0.529432
AT1G13740	-2.23	-0.762818
AT4G16710	-2.25	-0.868394
AT5G48930	-2.36	-0.818494
AT1G68670	-2.59	-1.05004
AT5G44120	-2.29	-1.10586
AT4G16520	-2.35	-1.14735
AT1G68020	-2.57	-1.03609
AT5G05230	-1.92	-1.06955
AT5G08139	-2.07	-1.07213
AT5G44080	-1.96	-1.1011
AT5G27320	-2.16	-1.09059
AT3G03320	-2.22	-1.28763
AT1G03970	-2.22	-1.25328
AT3G52240	-2.34	-1.3887
AT1G19680	-1.67	-1.54528
AT5G42810	-1.77	-1.58167
AT1G74860	-1.66	-1.56417
AT1G01725	-1.79	-1.7476
AT4G10330	-1.91	-1.62965
AT5G16550	-1.9	-1.48052
AT2G02390	-2.09	-1.50258
AT3G15790	-2.04	-1.62776
AT4G33940	-1.88	-1.68523
AT2G02180	-1.98	-1.69598
AT5G62490	-1.96	-1.89922
AT3G02290	-1.57	-1.17743
AT4G12130	-1.71	-1.14103
AT4G15780	-1.71	-1.17647
AT5G18630	-1.58	-1.06808
AT4G28260	-1.63	-1.05552
AT3G02340	-1.7	-0.960286
AT3G07760	-1.7	-1.05567
AT1G61690	-1.72	-1.10134
AT1G53450	-1.73	-1.06174
AT5G58430	-1.9	-1.05743
AT5G59570	-1.91	-1.10607
AT3G46640	-1.91	-1.1656
AT5G14530	-1.7	-1.17336
AT5G24450	-1.8	-1.171
AT5G44670	-1.79	-1.17929
AT4G15475	-1.88	-1.26956
AT1G62040	-1.89	-0.961962
AT3G11100	-1.95	-1.01769
AT1G21080	-2.05	-1.00184
AT3G03470	-2.07	-1.03826
AT4G29070	-2.04	-1.18179
AT5G16110	-2.15	-1.14229
AT3G14150	-2.1	-1.26733
AT4G38090	-1.92	-1.24705
AT2G39000	-2	-1.27182
AT5G66250	-1.87	-1.41165
AT1G48840	-1.9	-1.47895
AT2G24100	-2.1	-1.38707
AT1G05060	-2.06	-1.37522
AT1G22930	-2.17	-1.43849
AT2G46550	-2.1	-1.50508
AT5G16180	-1.6	-1.25207
AT2G42400	-1.65	-1.29514
AT4G32160	-1.65	-1.37997
AT4G10280	-1.61	-1.38869
AT4G20170	-1.63	-1.40679
AT3G21360	-1.62	-1.43038
AT2G45620	-1.53	-1.31226
AT2G36810	-1.52	-1.31468
AT2G20740	-1.68	-1.18027
AT4G12570	-1.74	-1.2633
AT5G61530	-1.87	-1.12932
AT1G69800	-1.92	-1.20604
AT5G47020	-1.78	-1.19365
AT4G25170	-1.93	-1.19588
AT5G05550	-1.85	-1.43762
AT1G73380	-1.9	-1.49878
AT3G01200	-1.92	-1.56196
AT2G20920	-1.71	-1.54038
AT2G25350	-1.7	-1.57214
AT1G44446	-1.86	-1.55062
AT1G76700	-1.8	-1.66902
AT3G26580	-1.87	-1.77981
AT1G53670	-2.03	-1.71382
AT1G17060	-1.99	-1.73683
AT3G14130	-2.1	-1.80588
AT1G78600	-1.81	-1.57516
AT1G21450	-1.92	-1.53304
AT2G30600	-2.14	-1.62013
AT1G22600	-2.14	-1.72204
AT1G69010	-3.52	-0.599807
AT5G64860	-3.64	-0.639055
AT1G32740	-4.01	-1.22206
AT1G01260	-3.22	-0.352458
AT1G06760	-2.97	-0.823519
AT2G19810	-3.4	-0.933831
AT1G56300	-3.76	-0.943478
AT3G51430	-3.83	-1.2553
AT3G02875	-2.8	-1.50889
AT1G08570	-2.85	-1.66231
AT1G70580	-2.32	-1.84753
AT1G01720	-2.43	-1.69213
AT5G67030	-2.56	-1.95869
AT2G31350	-2.59	-1.93727
AT5G10740	-2.63	-1.89976
AT5G58540	-2.63	-1.86916
AT4G35780	-3.27	-1.66436
AT2G42890	-3.39	-1.82544
AT4G37390	-3.33	-2.15823
AT4G35770	-5.65	1.51817
AT3G18080	-3.55	1.84552
AT5G56040	-4.22	0.849183
AT5G07010	-5.35	1.90221
AT1G30040	-7.28	0.626806
AT3G52500	-3.35	0.306681
AT1G10670	-2	0.898779
AT1G74910	-1.66	0.61604
AT3G56310	-1.53	-0.288807
AT3G21790	-1.5	-0.779152
AT3G16570	-1.97	-0.885774
AT1G61740	-2.1	-0.969899
AT3G03640	-1.55	-1.63815
AT1G01170	-1.51	-1.98831
AT5G24930	-2.04	-2.1937
AT1G07650	-1.81	-1.82843
AT1G70790	-1.69	-2.07497
AT3G03520	-2.09	-1.95167
AT2G45820	-1.61	-2.02767
AT3G61260	-1.72	-2.32683
AT2G45510	-2.19	-2.31404
AT2G03280	-2.11	-2.09282
AT2G28720	-1.89	-2.60065
AT3G48580	-2.23	-2.94788
AT5G64260	-2.74	-1.44192
AT5G47220	-3	-1.8546
AT5G26340	-3.07	-1.22698
AT2G04690	-2.34	-1.78673
AT1G49660	-2.65	-1.81053
AT5G47070	-2.54	-1.87665
AT1G48470	-2.66	-1.95925
AT3G21370	-3.4	-2.84176
AT1G71250	-4.18	-1.50889
AT1G60710	-1.72	-0.216193
AT5G10610	-1.77	-0.447415
AT3G17510	-1.56	-0.69787
AT3G07410	-1.67	-0.561902
AT1G07240	-1.64	-0.877639
AT2G37390	-2.21	-0.751455
AT5G07020	-2.12	-0.999306
AT1G60730	-2.29	-1.17985
AT3G10250	-2.48	-1.0829
AT5G64850	-2.15	-1.44054
AT4G08900	-1.54	-0.713399
AT3G14360	-1.73	-0.951505
AT4G23400	-1.77	-0.854434
AT4G12070	-2.18	-0.846743
AT3G10740	-2.03	-1.09608
AT2G35050	-1.56	-0.832612
AT1G59900	-1.58	-1.13543
AT1G71990	-1.52	-1.3953
AT2G42040	-1.52	-1.47354
AT4G24990	-1.78	-1.3151
AT5G35370	-1.84	-1.36477
AT3G53210	-1.83	-0.62666
AT5G07960	-1.54	-0.519099
AT3G27300	-1.55	-0.617527
AT2G35690	-1.62	-0.559952
AT5G22850	-1.6	-0.651746
AT2G29960	-1.76	-0.474121
AT3G20410	-1.82	-0.691546
AT2G02080	-1.64	-0.831963
AT3G18215	-1.53	-1.07095
AT3G24090	-1.76	-0.636308
AT4G26850	-1.75	-0.754151
AT2G25520	-1.74	-0.816064
AT4G28640	-1.7	-0.92152
AT5G45130	-1.88	-0.914414
AT1G50740	-1.99	-1.08981
AT1G70520	-2.13	-0.822891
AT5G16730	-2.18	-0.788731
AT2G17840	-2.08	-1.24851
AT5G22880	-2.02	-0.369097
AT5G57815	-1.53	-0.577309
AT1G34300	-1.53	-0.676095
AT1G06840	-1.66	-0.511155
AT1G49300	-1.64	-0.599063
AT5G46150	-1.66	-0.581028
AT3G45300	-1.59	-0.407774
AT5G39410	-1.74	-0.545364
AT4G16444	-1.65	-0.709461
AT1G70530	-1.83	-0.742246
AT1G22060	-1.95	-0.809029
AT1G52760	-1.86	-0.796407
AT4G29160	-1.82	-0.85516
AT2G27290	-1.69	-0.984952
AT1G54100	-1.76	-0.982958
AT4G35500	-1.82	-1.09511
AT3G45980	-2.12	-0.894142
AT5G59690	-2.25	-0.772856
AT5G05140	-2.28	-0.924793
AT3G47950	-1.98	-0.784631
AT5G18850	-2.09	-0.774342
AT4G00355	-2.02	-0.940851
AT1G78780	-2.1	-0.93646
AT4G17730	-2	-1.03218
AT4G03560	-2.36	-0.375316
AT2G18570	-2.39	-0.666365
AT4G26050	-2.87	-0.710556
AT5G62575	-1.53	-1.23595
AT5G54855	-1.6	-1.257
AT3G62700	-1.7	-1.33794
AT5G14240	-1.78	-1.37017
AT4G04960	-1.51	-1.58654
AT1G17080	-1.69	-1.4828
AT1G35720	-1.82	-1.4066
AT5G63860	-1.84	-1.49519
AT2G47600	-1.74	-1.59472
AT5G61520	-2.05	-1.55921
AT3G51000	-1.98	-1.90414
AT1G51200	-1.51	-1.47801
AT5G16880	-1.52	-1.65207
AT3G03330	-1.54	-1.61541
AT4G27130	-1.69	-1.52209
AT1G69840	-1.69	-1.52428
AT3G16850	-1.66	-1.66117
AT3G14660	-1.73	-1.48053
AT5G27730	-1.7	-1.56187
AT1G16240	-1.95	-1.33575
AT3G60200	-1.92	-1.45015
AT1G63800	-1.96	-1.56177
AT3G19990	-2.08	-1.5991
AT5G36160	-1.99	-1.60386
AT5G49990	-1.69	-2.04644
AT3G23340	-1.97	-1.93661
AT5G63030	-1.57	-2.58264
AT1G21770	-1.66	-2.33555
AT3G14595	-2.41	-2.70504
AT5G16660	-1.73	-3.34413
AT1G06110	-1.59	-2.12049
AT4G25690	-1.5	-1.89379
AT2G06005	-1.73	-2.03459
AT4G33670	-1.81	-1.88429
AT4G22920	-2.04	-1.84741
AT1G17145	-2.07	-2.09226
AT3G01520	-2.07	-1.98841
AT3G01490	-1.95	-2.2982
AT1G08630	-2.24	-1.74022
AT1G78895	-2.52	-1.67942
AT1G19570	-2.43	-1.9773
AT1G20620	-2.18	-2.45367
AT5G17310	-2.19	-2.563
AT1G60970	-2.29	-2.21391
AT5G60100	-2.5	-2.33005
AT4G02360	-2.66	-1.49883
AT4G37260	-2.7	-1.53392
AT5G01950	-3.1	-1.42152
AT5G11600	-2.76	-1.71474
AT3G50740	-2.88	-1.91715
AT2G31980	-2.75	-1.50591
AT5G40760	-2.83	-1.68205
AT1G07040	-3.22	-1.50187
AT1G64660	-3.6	-1.74113
AT5G54080	-2.73	-2.15106
AT1G30110	-3.13	-2.02748
AT3G26770	-3.31	-2.42639
AT3G60690	-3.16	-2.61883
AT4G19880	-2.24	-2.59245
AT4G13250	-2.34	-2.63755
AT2G38800	-2.36	-2.23894
AT3G03310	-2.58	-2.36352
AT4G27460	-2.84	-2.42719
AT5G60220	-3.12	-2.39186
AT5G65550	-2.85	-2.88666
AT4G39890	-3.48	-2.29595
AT1G60680	-3.14	-3.47497
AT1G70840	-3.32	-3.41294
AT4G09600	-3.59	-2.90325
AT5G62800	-3.79	-3.05155
AT4G18160	-1.54	-0.770195
AT3G17880	-1.59	-0.789092
AT1G06060	-1.61	-0.827092
AT3G50880	-1.55	-0.849637
AT3G06810	-1.57	-0.85883
AT1G43700	-1.58	-0.877102
AT2G05630	-1.8	-0.762412
AT5G61670	-1.67	-0.774071
AT3G54300	-1.66	-0.78159
AT5G55700	-1.68	-0.846346
AT5G42190	-1.55	-1.02407
AT5G29000	-1.59	-1.08095
AT1G17530	-1.72	-0.981343
AT5G07920	-1.71	-1.09338
AT1G23780	-1.5	-0.724964
AT2G20400	-1.53	-0.77277
AT5G58575	-1.56	-0.797929
AT4G22890	-1.5	-0.771452
AT1G57540	-1.5	-0.70497
AT4G26620	-1.51	-0.74318
AT3G61600	-1.51	-0.857794
AT4G13830	-1.51	-0.902208
AT3G16940	-1.6	-0.843431
AT4G39800	-1.58	-0.994185
AT3G20770	-1.67	-0.931805
AT2G36350	-1.69	-0.912971
AT3G55530	-1.69	-0.892462
AT5G28300	-1.77	-0.674969
AT5G23570	-1.8	-0.647455
AT4G15093	-1.94	-0.590226
AT4G19860	-1.83	-0.849999
AT5G43850	-1.92	-0.799412
AT3G46590	-2.02	-0.824011
AT3G02720	-1.74	-0.582285
AT5G35330	-1.69	-0.569525
AT4G05150	-1.75	-0.836544
AT3G22960	-1.81	-0.805551
AT5G47580	-1.77	-0.837826
AT4G22360	-1.77	-0.99684
AT1G19110	-1.81	-0.890072
AT4G25540	-1.52	-0.956962
AT4G03410	-1.6	-0.91863
AT2G04540	-1.57	-1.15907
AT5G20380	-1.54	-1.18068
AT3G20910	-1.63	-1.12867
AT2G35550	-1.51	-1.23977
AT2G01930	-1.57	-1.29756
AT4G31290	-1.68	-1.04633
AT5G05750	-1.68	-1.10878
AT2G28420	-1.69	-1.18946
AT4G21350	-1.75	-1.17343
AT3G05250	-1.61	-1.32193
AT1G01500	-1.66	-1.30982
AT4G30600	-1.73	-1.2927
AT5G07950	-1.55	-1.43339
AT3G52155	-1.55	-1.46405
AT5G10940	-1.57	-1.4278
AT5G25560	-1.64	-1.50988
AT1G64810	-1.5	-1.41607
AT3G45770	-1.67	-1.44483
AT5G64840	-1.64	-1.51351
AT5G16820	-1.61	-1.54698
AT5G02880	-1.71	-1.519
AT4G17940	-1.75	-1.4575
AT5G56140	-1.66	-1.68577
AT3G10030	-1.58	-1.28928
AT1G65660	-1.63	-1.36994
AT3G25910	-1.51	-1.72097
AT5G42820	-1.59	-1.72023
AT4G39100	-1.98	-1.60659
AT1G28540	-1.85	-1.90062
AT1G03090	-2.12	-1.10611
AT2G46260	-2.22	-1.23619
AT2G14910	-1.94	-1.43622
AT1G48300	-1.88	-1.35505
AT3G09030	-1.88	-1.39828
AT5G51210	-1.77	-1.49274
AT5G52420	-1.93	-1.4875
AT1G27461	-2.06	-1.50234
AT1G53000	-2.38	-1.31438
AT5G63190	-2.3	-1.5531
AT5G58800	-2.41	-1.58052
AT2G18790	-2.3	-0.755955
AT2G26190	-2.18	-0.657079
AT1G12130	-2.7	-1.05194
AT2G42620	-1.84	-0.32664
AT4G16330	-1.52	-0.710659
AT3G57340	-1.53	-0.821368
AT2G16390	-1.57	-1.0074
AT2G40830	-1.75	-0.828549
AT3G60300	-1.79	-0.958479
AT5G65960	-1.88	-1.0652
AT1G74780	-1.88	-1.1682
AT2G46270	-2.08	-1.01321
AT2G36270	-2.17	-1.17404
AT1G53280	-2.07	-1.20698
AT5G46250	-1.87	-1.33192
AT1G52590	-2.05	-1.42466
AT3G04880	-2.04	-1.45915
AT3G15290	-2.16	-1.52073
AT5G22290	-1.67	-1.11644
AT3G18035	-1.5	-1.70057
AT5G03560	-1.57	-1.82732
AT4G13200	-1.54	-2.17351
AT5G26040	-1.83	-1.92805
AT5G14780	-1.82	-1.89609
AT4G24220	-1.92	-1.88457
AT2G21620	-1.8	-2.18234
AT5G44280	-1.6	-2.07312
AT5G47810	-1.63	-2.06917
AT4G13010	-1.82	-2.3478
AT2G45290	-1.88	-2.27142
AT5G20960	-1.62	-2.36688
AT1G64180	-1.79	-2.54617
AT3G51880	-1.74	-2.50789
AT5G03795	-2.1	-2.08191
AT2G32090	-2.03	-2.1659
AT4G32770	-2.01	-2.25423
AT4G02280	-2.14	-2.28977
AT1G73020	-2.23	-2.49078
AT1G08980	-2.81	-1.39506
AT2G45600	-2.98	-1.50352
AT1G03790	-2.93	-1.08417
AT4G01280	-2.68	-1.49631
AT1G77000	-2.97	-1.59317
AT4G29890	-2.74	-1.8341
AT5G64210	-2.92	-1.87126
AT4G32290	-2.39	-1.4965
AT5G06370	-2.56	-1.58422
AT3G14990	-2.63	-1.61548
AT2G15695	-2.73	-1.63661
AT1G03270	-2.68	-1.8811
AT3G20250	-2.77	-1.77231
AT2G21240	-1.63	-2.47611
AT2G19930	-1.78	-2.39048
AT3G02610	-1.79	-3.10334
AT2G14520	-1.86	-2.31203
AT3G20660	-1.93	-2.38012
AT1G77090	-2.13	-2.22509
AT2G39570	-2.24	-2.4111
AT1G52920	-2	-2.58492
AT3G15260	-1.99	-2.5071
AT1G30500	-2.25	-2.33941
AT2G41210	-2.18	-2.63373
AT5G40420	-2.02	-2.79415
AT3G11050	-2.22	-2.93179
AT4G26740	-2.17	-3.0775
AT2G20770	-2.4	-2.96354
AT5G07330	-2.8	-1.98101
AT5G61590	-2.95	-2.05834
AT1G14530	-2.64	-2.05839
AT5G02840	-2.67	-2.14631
AT1G03470	-2.62	-2.64787
AT4G02520	-2.74	-2.34053
AT2G42950	-2.91	-2.38237
AT1G80180	-2.85	-2.47475
AT2G02930	-2.74	-2.81204
AT1G21780	-2.74	-2.74242
AT4G28390	-2.18	-1.70662
AT1G48280	-2.23	-1.74739
AT1G29330	-2.3	-1.72789
AT1G76990	-2.27	-1.83472
AT1G30200	-2.21	-1.77482
AT1G20650	-2.31	-1.9685
AT5G05110	-2.11	-1.73106
AT2G02710	-2.22	-1.7452
AT4G38810	-2.29	-1.94084
AT5G03200	-2.47	-1.52316
AT1G56220	-2.65	-1.56779
AT1G62290	-2.78	-1.50172
AT2G36640	-2.74	-1.87899
AT1G26440	-2.87	-1.78405
AT3G51860	-2.41	-1.67903
AT4G13530	-2.53	-1.78968
AT3G16990	-2.46	-1.91119
AT2G41710	-2.64	-1.75692
AT3G21600	-2.27	-2.15501
AT2G44310	-2.48	-2.32451
AT3G05120	-3.45	-1.53624
AT1G21680	-3.32	-2.18077
AT3G53040	-3.3	-2.14589
AT4G18920	-2.8	-2.07672
AT1G72100	-3.04	-2.29509
AT1G23070	-2.81	-2.40621
AT3G11930	-2.77	-2.56067
AT3G58450	-3.14	-2.76071
AT2G47890	-2.34	-2.89272
AT1G73190	-2.65	-2.82925
AT5G01520	-2.42	-2.28279
AT1G48130	-2.53	-2.39652
AT4G10020	-2.68	-2.47756
AT2G23640	-2.65	-2.53107
AT1G80570	-2.9	-2.29877
AT5G53220	-3.35	-2.19146
AT1G21410	-3.34	-2.16363
AT1G78070	-3.28	-2.14512
AT5G18450	-3.09	-2.57588
AT2G41070	-3.29	-2.4913
AT5G04500	-3.23	-3.03037
AT2G28490	-3.2	-2.73946
AT2G47770	-3.3	-2.79783
AT4G31830	-3.11	-3.23359
AT1G02700	-3.49	-2.35214
AT1G01240	-3.8	-2.44921
AT3G28740	-3.94	-2.48222
AT4G19390	-3.74	-2.72585
AT3G51810	-3.54	-2.64782
AT1G27990	-3.67	-2.6647
AT5G01300	-3.46	-2.81549
AT1G16770	-3.65	-3.24119
AT1G03880	-1.87	-3.55221
AT1G54870	-2.12	-3.32045
AT3G12960	-2.27	-3.17779
AT4G28520	-2.38	-3.48588
AT2G21820	-2.63	-3.63452
AT5G50600	-2.39	-3.97911
AT4G00040	-1.65	-3.6561
AT3G22640	-2.08	-3.81795
AT1G10070	-2.82	-3.66925
AT5G18130	-3.03	-2.96583
AT5G05320	-2.97	-3.30142
AT3G57020	-3.78	-3.04672
AT5G66110	-3.62	-3.64239
AT3G56350	-3.88	-3.43417
AT2G19900	-4.38	-2.38115
AT5G25180	-4.85	-3.80038
AT5G44260	-3.75	-1.18966
AT4G29820	-4	-1.5853
AT1G03610	-4.51	-1.05089
AT5G66590	-5.11	-0.45889
AT1G28330	-3.92	-1.95862
AT1G75490	-4.21	-2.41798
AT4G01410	-4.62	-1.59826
AT2G04240	-5.37	-1.58482
AT4G02690	-5.04	-2.23574
AT1G15740	-5.3	-1.85748
AT4G36700	-6.02	-2.34405
AT5G01670	-4.27	-2.98607
AT5G45690	-4.15	-3.22603
AT1G29680	-5.04	-2.86598
AT1G54860	-4.75	-3.29094
AT2G29300	-4.89	-3.13002
AT1G13340	-4.35	-2.55541
AT1G17810	-4.63	-2.863
AT1G05510	-4.51	-3.01974
AT5G16460	-4.73	-2.68216
AT3G05260	-4.85	-3.7714
AT2G29340	-5.74	-3.58599
AT5G45310	-5.65	-3.15275
AT3G25260	-5.96	-1.54744
AT5G66430	-4.74	-2.24971
AT1G09250	-5.37	-1.51837
AT2G45210	-7.15	-2.50493
AT3G24503	-8.16	-1.19622
AT1G17830	-8.43	-2.11904
AT2G18050	-7.78	-3.30755
AT5G07190	-9.24	-3.08399
AT1G30660	1.76	-6.37718
AT4G16780	-13.91	-0.705447
AT3G24650	-1.51	-0.0574278
AT2G29090	2.2	-0.276978
AT5G66880	1.91	-0.0297014
AT1G52920	-2	-2.58492
AT1G72770	-1.86	-1.48554
AT4G28640	-1.7	-0.92152
AT3G04730	2.88	4.28021
AT3G61830	-1.64	0.138172
AT5G42190	-1.55	-1.02407
AT1G08980	-2.81	-1.39506
AT3G44310	-1.86	-0.368019
AT3G44320	-2.25	-0.657158
AT2G35635	1.63	0.617167
AT5G20960	-1.62	-2.36688
AT2G20610	2.64	1.33297
AT4G37390	-3.33	-2.15823
AT5G54510	3.41	3.12042
AT5G42750	2.09	0.751397
AT5G51810	-3.92	0.108034

## Sheet: Comparison of direct-target gen
This dataset contains the common genes that are PIF1-regulated direct target genes [18] and DEGs in KAI2OX+KAR2:KAI2OX comparisons
	pif1	KAI2OX
TAIR	log2 expression (24hr)
AT2G36270	-6.5	-1.17404
AT1G76990	-5.47	-1.83472
AT5G11740	-4.53	1.86713
AT3G57870	-3.73	1.41832
AT3G24503	-3.49	-1.19622
AT1G01720	-3.49	-1.69213
AT1G52890	-3.48	-1.13432
AT1G16730	-3.31	-1.74644
AT1G19450	-3.18	2.28023
AT1G03610	-2.75	-1.05089
AT1G03790	-2.73	-1.08417
AT1G03850	-2.71	2.52617
AT1G07430	-2.66	-1.38038
AT1G08570	-2.55	-1.66231
AT1G16850	-2.42	-1.73164
AT1G17830	-2.3	-2.11904
AT1G25550	-2.22	1.409
AT1G26270	-2.21	1.35334
AT1G27990	-2.2	-2.6647
AT1G30110	-2.14	-2.02748
AT1G31240	-2.11	1.40986
AT1G49500	-1.92	-4.05342
AT1G56220	-1.9	-1.56779
AT1G60190	-1.9	1.38757
AT1G62290	-1.88	-1.50172
AT1G68670	-1.74	-1.05004
AT1G69840	-1.69	-1.52428
AT1G70790	-1.69	-2.07497
AT1G74940	-1.68	1.32272
AT1G75490	-1.67	-2.41798
AT1G75810	-1.66	-1.1598
AT1G80440	-1.64	1.08396
AT1G80530	-1.64	1.92501
AT2G16660	-1.63	2.81581
AT2G28420	-1.62	-1.18946
AT2G31980	-1.61	-1.50591
AT2G38465	-1.6	-2.12961
AT2G42770	-1.6	2.40566
AT2G45620	-1.52	-1.31226
AT2G45820	-1.5	-2.02767
AT3G03150	1.54	-1.28106
AT3G16150	1.55	4.61125
AT3G18080	1.59	1.84552
AT3G21090	1.61	1.88448
AT3G25870	1.69	-1.17878
AT3G47640	1.69	-1.45936
AT3G47650	1.69	1.24351
AT3G56350	1.73	-3.43417
AT3G57020	1.76	-3.04672
AT3G60690	1.77	-2.61883
AT3G62630	1.79	1.72618
AT4G27460	1.85	-2.42719
AT5G01950	1.99	-1.42152
AT5G03370	2.04	1.21341
AT5G06980	2.05	-1.15204
AT5G07010	2.07	1.90221
AT5G08139	2.07	-1.07213
AT5G10740	2.09	-1.89976
AT5G23850	2.17	-1.90594
AT5G24930	2.18	-2.1937
AT5G35660	2.24	-2.24913
AT5G42250	2.24	1.66332
AT5G49710	2.25	-1.42517
AT5G51550	2.26	3.32434
AT5G58650	2.26	-1.52295
AT5G60670	2.27	1.76402
AT5G61590	2.3	-2.05834
AT5G64260	2.33	-1.44192
AT5G66730	2.51	-1.65804
AT1G33240	2.63	3.77252
AT4G10020	2.73	-2.47756
AT3G56950	2.74	1.52704
AT1G20620	2.75	-2.45367
AT4G23750	2.85	2.1724
AT5G53290	2.85	2.50123
AT1G28330	2.93	-1.95862
AT1G17840	2.95	1.10051
AT1G26770	2.98	5.17132
AT2G40610	3.16	4.83476
AT2G46270	3.31	-1.01321
AT3G05120	3.34	-1.53624
AT4G17460	3.45	1.98625
AT5G67060	3.48	4.20135
AT3G04730	3.52	4.28021
AT1G19180	3.67	2.1577
AT1G67100	3.84	-1.10301
AT3G02550	3.88	2.39783
AT3G16000	4.11	2.35852
AT2G47000	4.51	1.64592
AT5G67070	5.11	4.24856
AT1G71100	5.35	2.9608
AT4G22010	8.18	3.53287
AT5G54380	8.43	2.35146
AT3G21560	8.64	1.18052
