# Supplementary material for: HTL/KAI2 signaling substitutes for light to control plant germination
Source: PLoS Genet. 2024 Oct 21;20(10):e1011447. doi: 10.1371/journal.pgen.1011447 (PMC11527322; doi:10.1371/journal.pgen.1011447)
Supplement: S4 Table — (XLSX) [file pgen.1011447.s010.xlsx]

## Sheet: sheet1
S4 Table. Supplemental Table of pif1 and KAI20X + KAR2 Gene Expression Data in Fig 4A
This dataset contains the common genes in pif1 [18] and KAI2OX+KAR2:KAI2OX comparisons
		pif1	KAI2OX
TAIR	Gene Name	log2 expression (24hr)
AT4G26080	ABI1	1.51	0.774078
AT3G24650	ABI3	-1.51	-0.0574278
AT2G40220	ABI4	3.1	2.94462
AT2G36270	ABI5	-2.17	-1.17404
AT5G67030	ZEP	-2.56	-1.95869
AT2G29090	CYP707A2	2.2	-0.276978
AT5G66880	SNRK2.3	1.91	-0.0297014
AT1G52920	GCR2	-2	-2.58492
AT1G72770	HAB1	-1.86	-1.48554
AT4G28640	IAA11	-1.7	-0.92152
AT3G04730	IAA16	2.88	4.28021
AT3G61830	ARF18	-1.64	0.138172
AT5G42190	ASK2	-1.55	-1.02407
AT1G08980	AMI1	-2.81	-1.39506
AT3G44310	NRL1	-1.86	-0.368019
AT3G44320	NRL3	-2.25	-0.657158
AT2G35635	RUB2	1.63	0.617167
AT5G20960	AAO1	-1.62	-2.36688
AT2G20610	SUR1	2.64	1.33297
AT4G37390	GH32	-3.33	-2.15823
AT5G54510	GH36	3.41	3.12042
AT5G42750	BKI1	2.09	0.751397
AT4G18710	BIN2	-1.78	-0.878123
AT5G08130	BIM1	-1.95	0.885719
AT1G69010	BIM2	-3.52	-0.599807
AT3G50660	DWF4	3.32	1.53269
AT1G03430	AHP5	-1.86	-0.487415
AT4G11140	CRF1	2.37	0.299136
AT4G23750	CRF2	3.18	2.1724
AT5G53290	CRF3	4.49	2.50123
AT3G04580	EIN4	1.53	1.28562
AT3G23150	ETR2	1.72	1.26801
AT3G20770	EIN3	-1.67	-0.931805
AT3G05120	GID1A	-3.45	-1.53624
AT5G27320	GID1C	-2.16	-1.09059
AT2G01570	RGA	-1.83	0.481556
AT1G66350	RGL1	2.84	3.43248
AT5G25900	KO1	-1.74	-0.535183
AT5G51810	GAOX2	-3.92	0.108034
AT5G07200	GAOX3	-3.69	-1.09872
AT1G15550	G3OX1	7.12	5.12958
AT1G80340	G3OX2	14.51	8.41717
AT1G30040	G2OX2	-7.28	0.626806
AT1G19180	JAZ1	1.67	2.1577
