# Supplementary material for: HTL/KAI2 signaling substitutes for light to control plant germination
Source: PLoS Genet. 2024 Oct 21;20(10):e1011447. doi: 10.1371/journal.pgen.1011447 (PMC11527322; doi:10.1371/journal.pgen.1011447)
Supplement: S5 Table — (XLSX) [file pgen.1011447.s011.xlsx]

## Sheet: Sheet1
S5 Table. Supplemental table of germination percentages of Col-0 mutant screen
This dataset contains the germination percentage of dark germinating mutants and control genotypes
	20uM PAC	20uM PAC + 1uM GR24	2uM ABA	Dark
Col-0	0	0	3.44828	2.22222
abi4-5	77.2727	100	100	7.14286
40-22	0	2.5641	0	10.2
P20-15	0	0	0	10.3
40-16	20.8333	41.6667	50	11.4
36-4	0	4.7619	0	11.8
P43-12	100	100	0	12.9
P11-9	32.1429	76.1905	0	13.4538
P12-8	68.9655	78.2609	0	14.3053
P27-3	0	10.7143	0	15.4
44-15	8.57143	67.6471	98.6842	16
P25-1	0	8.33333	0	16
P18-4	0	0	0	17.2
37-8	0	3.7037	0	17.5
39-5	0	0	0	17.5
P31-1	0	10.5263	0	18
36-3	12	56	0	18.6
P19-14	8.33333	42.8571	0	18.8034
44-14	0	0	0	19.3
P20-11	0	0	0	20.8
35-12	0	0	0	21
45-15	100	100	13.5135	21.3
45-8	37.7778	38.8889	48.3871	21.4
P26-6	0	5	0	22
37-15	0	9.52381	0	23.1
38-1	3.57143	11.5385	0	24
P32-6	0	34.4828	0	24.6
37-9	0	23.8095	0	25
41-6	2.77778	12.1951	0	25
P12-3	0	21.7391	0	25
P8-3	0	4.7619	0	25
37-10	0	21.7391	20.8333	26.3
cop1-4	0	0	0	26.4151
P6-1	0	0	0	27.3
40-12	20.5882	8	0	30.6
P31-2	9.09091	68.4211	0	34.8
32-7	0	26.087	7.14286	35.3
P17-4	77.2727	96	0	36.0644
P32-3	6.25	50	0	36.3328
P32-2	0	15.7895	7.69231	37
39-4	15	68.1818	0	37.2018
44-13	0	2.27273	0	40
P20-9	14.2857	44.7368	0	40
P25-2	0	0	4.54545	40.7
P18-5	0	0	0	41.3
41-1	10.7143	40	0	42.2
P20-4	0	16.6667	0	44.8
39-3	35	89.4737	6.25	45.5
P11-7	0	0	0	45.8
44-7	0	11.1111	34.6154	45.9
P41-9	0	28	0	48.1
P18-1	40	82.7586	0	50.0397
P15-6	90	92.5926	0	50.0563
44-17	0	3.7037	0	51.4
36-6	91.3043	96.1538	0	52.6
P27-2	0	0	0	54.3
P23-2	93.3333	100	0	54.6342
P16-4	0	6.66667	0	57.6
40-10	10	57.1429	100	58.1
P40-11	14.8148	57.1429	0	60.4
P20-6	0	7.14286	0	60.6
43-4	0	10.7143	43.4783	61.5
37-4	5	27.2727	3.125	65.2
P28-5	0	22.2222	0	65.5
P30-6	0	5.88235	0	66
P13-5	7.69231	4.54545	2.77778	66.7
P12-7	0	9.52381	0	67.3
39-2	100	100	4.16667	68.1976
P12-11	0	7.14286	0	70
39-8	91.3043	100	0	73.3
44-9	35.7143	52	91.4894	73.3
45-10	0	0	0	73.3
P17-2	0	0	0	74.9
P15-5	33.3333	36.8421	13.0435	75.9
P29-4	0	0	8	78.3
P1-1	64	88	0	78.8366
35-13	0	0	0	78.9
39-6	93.3333	90	0	78.9766
P18-1	3.57143	18.1818	0	79.5
P25-10	6.66667	0	0	80.6
aba2-2	100	100	4.7619	81.0495
P20-8	0	21.4286	0	82
P29-2	34.7826	68.75	0	84.2657
44-11	2.04082	27.2727	0	85
P30-5	100	88.2353	0	85.7
P20-1	0	36.8421	53.3333	86
45-4	38.4615	79.4118	88.8889	86.2
P38-3	92	84.6154	0	86.4
P17-3	4.16667	15.3846	0	87.3
P17-6	2.17391	25	0	88.6
P30-2	7.69231	78.2609	0	90.5
P12-12	42.3077	66.6667	0	92.1
P39-1	82.1429	90.4762	5	93.1
44-18	96.875	100	0	95
37-5	4	9.09091	0	95.3
P25-2	0	0	0	96.6
P41-2	88	81.8182	0	96.7
P5-1	0	24	0	98
P14-3	100	100	0	98.4
44-12	54.5455	78.9474	5.55556	98.7381
19-13	100	100	0	100
38-5	16.6667	82.6087	16	100
39-7	100	100	11.5385	100
P24-7	0	0	0	100
P40-3	73.3333	41.6667	0	100
smax1	100	100	0	100
abi1-1	66.6667	65.3846	100	58.6207
det1-1	0	0	0	72.2222
pif1-1	0	0	0	100
