# Supplementary material for: HTL/KAI2 signaling substitutes for light to control plant germination
Source: PLoS Genet. 2024 Oct 21;20(10):e1011447. doi: 10.1371/journal.pgen.1011447 (PMC11527322; doi:10.1371/journal.pgen.1011447)
Supplement: S6 Table — (XLSX) [file pgen.1011447.s012.xlsx]

## Sheet: Primer list
S6 Table. Primers used in this study.
Primer name	Sequence (5` -> 3`)	Note
AtKAI2_qRT_F	ATTGGTGTCTTGGCTTCT	Real time quantitative PCR primers
AtKAI2_qRT_R	TGTAGTTGCTTCGGATGG
AtACT8_qRT_F	CCACGAGACAACTTACAAC
AtACT8_qRT_R	TGCCACGACCTTAATCTT
AtDLK2_qRT_F	GGTTGTGCTGCTTCTATT
AtDLK2_qRT_R	AATGATCGTGTCAATGTCTT
AtKUF1_qRT_F	ATTGTTGTGGTGGATGTTG
AtKUF1_qRT_R	ATTCGGTTGACTCATTCTTG
AtBBX20_qRT_F	GTTGGAGAGTGGAGGATT
AtBBX20_qRT_R	TTGATGATGGAATTGTGAAGAA
35S-YFP_F_KpnI	CGGGGTACCTGAGACTTTTCAACAAAGGGT	Generating pGREENII0179 eYFP-SMAX1 binary vector
35S-YFP_R_ApaI	GCGGGCCCCTTGTACAGCTCGTCCATG
AtSMAX1_F_ApaI	GCGGGCCCATGAGAGCTGGTTTAAGTACGA
AtSMAX1_R_HindIII	CGGAAGCTTTCATACTGCCAAAGTAATAGTTGT
Hyg_3'Forward	CTGAAAGCACGAGATTCTTC
AtSMAX1_5'Reverse	TTCGGCGATTGATTGGTT
htl-3_genotyping_F	ATGGGTGTGGTAGAAGAAGC	Genotyping for htl-3 allele
htl-3_genotyping_R1	ATGTTGTCGTAGAGGACGAC
htl-3_genotyping_R2	TGAGTAACGATCGAAGTCGA
AtPIF1_F	ATGCATCATTTTGTCCCTGACTT	Genotyping for pif1 allele
AtPIF1_R	TTAACCTGTTGTGTGGTTTCC
SMAX1_1F	GAAGAAAGAGAGACAGAGAGATAA	Sequencing SMAX1 alleles
SMAX1_1R	CAACCGAGTTCAACGCAACC
SMAX1_2F	GCGGCGGAGTGATACTTGAT
SMAX1_2R	TGCGTGAGAGGGTACACTTG
SMAX1_3F	TGTTCCGATCCCGGTTCCTA
SMAX1_3R	TGTTGGTGCGTGGAAGCATA
SMAX1_4F	CCGCGTTGGATAAGATTGCG
SMAX1_4R	GAGTTTTGTTGTTACAGTGGACTG
