# Supplementary material for: HTL/KAI2 signaling substitutes for light to control plant germination
Source: PLoS Genet. 2024 Oct 21;20(10):e1011447. doi: 10.1371/journal.pgen.1011447 (PMC11527322; doi:10.1371/journal.pgen.1011447)
Supplement: S7 Table — (XLSX) [file pgen.1011447.s013.xlsx]

## Sheet: Sheet1
S7 Table. Genotypes used in this study
Genotype	Background	ABRC Stock number	Vector	TAIR ID
Col-0	Col-0	N/A	N/A	N/A
htl-3/kai2	Col-0	N/A	N/A	AT5G57710
pif1	Col-0	CS66041	N/A	AT2G20180
smax1-2	Col-0	SALK_128579 (Nelson lab)	N/A	AT5G57710
abi4-5	Col-0	N/A	N/A	AT2G40220
cop1-4	Col-0	N/A	N/A	AT2G32950
aba2-2	Col-0	N/A	N/A	AT1G52340
abi1-1	Ler	CS22	N/A	AT1G52340
det1-1	Col-0	CS6158	N/A	AT4G26080
smax1-2; smxl2-1	Col-0	N/A	N/A	AT5G57710, AT4G37470
htl-3; 35S::AtKAI2	Col-0	N/A	pGWB611	N/A
htl-3; pif1	Col-0	N/A	N/A	AT5G57710, AT2G20180
htl-3; 35S:ShHTL7	Col-0	N/A	pGWB611	N/A
smax1-2; 35S::eYFP-SMAX1	Col-0	N/A	pGREENII0179	N/A
